# Supplementary material for: Drug and Cell Type-Specific Regulation of Genes with Different Classes of Estrogen Receptor β-Selective Agonists
Source: PLoS One. 2009 Jul 17;4(7):e6271. doi: 10.1371/journal.pone.0006271 (PMC2707612; doi:10.1371/journal.pone.0006271)
Supplement: Table S1 — PCR Primer sequences used for real-time PCR. (0.02 MB XLS) [file pone.0006271.s006.xls]

## Sheet: Supplemental Table 1
Validation of microarray genes
CACO2 CELLS TARGET GENES AND PCR PRIMERS
CYP1A1 sense- CGGCCACGGAGTTTCTTCT
Cyp1 A1 ANTISENSE-GGGTCAGCATGTGCCCAAT
CYCP1BA SENSE-GGACCGTCTGCCTTGTATGG
CYP1B1 ANTISENSE-GGTGGCATGAGGAATAGTGACA
FGFBP1 SENSE- ATCCAACCTCATGCCTAAAGC
FGFBP1 ANTISENSE- TGGAAAATCCTTTCTGCACACTC
BIRC3 SENSE- TCCTGGATAGTCTACTAACTGCC
BIRC3 ANTISENSE- GCTTCTTGCAGAGAGTTTCTGAA
HELA CELLS TARGET GENES AND PCR PRIMERS
ADAMTSL5 SENSE- GTACTGGAACGTGACCCTGAT
ADAMTSL5 ANTISENSE- CGGGTGTAGACCACATGCG
STC2 SENSE- GGTGTGGCGTGTTTGAATGTT
STC2 ANTISENSE- AGGCGTCTTTGATGAATGACTTG
TGM2 SENSE- AGCGTTCCTCTTTGCATCCTC
TGM2 ANTISENSE- GTAGCTGTTGATAACTGGCTCC
PTPRE SENSE- CTGGTGGGTTTTAGCTTGCC
PTPRE ANTISENSE- GTGGTTGTCTCGTTGCTGTC
RARA SENSE- GCTGGGCAAATACACTACGAA
RARA ANTISENSE- GCGAACTCCACAGTCTTAATGAT
EDN1 SENSE- CAGCAGTCTTAGGCGCTGAG
EDN1 ANTISENSE- ACTCTTTATCCATCAGGGACGAG
ISHIKAWA CELLS TARGET GENES AND PCR PRIMERS
EDAR SENSE- CAGCCCGAGCGGAATACTC
EDAR ANTISENSE- GTAGCCACAGGACAGGTAGG
HSD11B2 SENSE- ATTAGCCGCGTGCTAGAGTTC
HSD11B2 ANTISENSE- CCGCATCAGCAACTACTTCAT
OTUB2 SENSE- TTCTTCGGGACCATCCTGAAA
OTUB2 ANTISENSE- CCAGGTAGGAATAGCCCAAGG
C3ORF59 SENSE- CTGGGCTGTAACAACAAGCCT
C3ORF59 ANTISENSE- TCGTGCTTCGTAAATTCTTGGAT
Keratin 19 SENSE- CCAGGTCAGTGTGGAGGTGG
Keratin 19 ANTISENSE- TTGGCTTCGCATGTCACTCA
A kinase (PRKA) anchor protein 1 (AKAP1) SENSE- AACAGCATGGATTCCGTGGAT
A kinase (PRKA) anchor protein 1 (AKAP1) ¨CANTISENSE-CACCTCGATCTCCCAGATGAT
Interleukin 17 receptor B (IL17RB) SENSE-CGACTGCATCCGACATAAAGG Interleukin 17 receptor B (IL17RB) ANTISENSE-CTCCCGGCTTGCTTTTGTTG
