# Supplementary material for: Drug and Cell Type-Specific Regulation of Genes with Different Classes of Estrogen Receptor β-Selective Agonists
Source: PLoS One. 2009 Jul 17;4(7):e6271. doi: 10.1371/journal.pone.0006271 (PMC2707612; doi:10.1371/journal.pone.0006271)
Supplement: Table S2 — Genes regulated for each compound in U2OS-ERα, U2OS-ERβ cells or both U2OS-ERα and U2OS-ERβ cells. (0.29 MB XLS) [file pone.0006271.s007.xls]

## Sheet: Summary
U2OS cells transfected with either Era or Erb
Summary of genes regulated by each compound in either U2OS/Era or U2OS/Erb cells
	E2			DPN			ERB-041
ER	A	B	A and B	A	B	A and B	A	B	A and B
Up-regulated	277	127	190	71	224	77	0	252	0
Down-regulated	212	73	46	72	113	18	2	127	0
Total	489	200	236	143	337	95	2	379	0
	LIQ			MF101			NYA
ER	A	B	A and B	A	B	A and B	A	B	A and B
Up-regulated	3	293	0	10	285	3	72	259	53
Down-regulated	0	137	0	3	97	0	26	116	1
Total	3	430	0	13	382	3	98	375	54
Number of genes up-regulated or down-regulated by different compounds in in U2OS-ERa or U2OS-ERb cells
Threshold for selecting genes: fold change >= 2 and multiple-testing adjusted pvalue <= 0.05 in each comparison
Column A is for genes only regluated in ERa cells, column B is for genes only regulated in ERb cells, and column "A and B" is for genes commonly regulated in both cells.
Numbers are the probe set counts.

## Sheet: DPN ERa Specific
Probe ID	Gene Symbol	ERa_DPN	ERb_DPN		SUMMARY
201739_at	SGK	14.61	0.62
207430_s_at	MSMB	10.17	1.83
203662_s_at	TMOD1	10.05	1.85
210297_s_at	MSMB	10.01	1.71
221541_at	CRISPLD2	8.09	1.62
205792_at	WISP2	7.96	1.26
204464_s_at	EDNRA	6.61	1.59
204747_at	IFIT3	6.51	0.58
217502_at	IFIT2	6.07	0.54
203548_s_at	LPL	5.52	1.8
202021_x_at	EIF1	5.46	1.7
200697_at	HK1	5.38	1.99
209392_at	ENPP2	4.88	1.32
206785_s_at	KLRC2	4.76	1.36
203661_s_at	TMOD1	4.6	1.53
212227_x_at	EIF1	4.55	1.76
203071_at	SEMA3B	4.53	1.52
205694_at	TYRP1	4.34	1.09
218532_s_at	FAM134B	3.97	1.86
204337_at	RGS4	3.96	0.3
202975_s_at	RHOBTB3	3.85	0.79
219529_at	CLIC3	3.79	1.93
221840_at	PTPRE	3.75	1.29
205660_at	OASL	3.7	0.83
202949_s_at	FHL2	3.69	1.57
33767_at	NEFH	3.64	1.97
213524_s_at	G0S2	3.6	0.99
216048_s_at	RHOBTB3	3.55	0.8
205590_at	RASGRP1	3.54	1.01
202464_s_at	PFKFB3	3.52	1.78
207723_s_at	KLRC3	3.44	1.71
221766_s_at	FAM46A	3.19	1.32
220177_s_at	TMPRSS3	3.15	1.59
209627_s_at	OSBPL3	3.11	1.91
202859_x_at	IL8	3.08	0.55
203153_at	IFIT1	3.04	0.53
201042_at	TGM2	2.98	1.06
209829_at	C6orf32	2.97	0.58
202976_s_at	RHOBTB3	2.95	0.98
219471_at	C13orf18	2.92	1.75
211506_s_at	IL8	2.86	0.66
214059_at	IFI44	2.74	0.93
201289_at	CYR61	2.67	0.68
202206_at	ARL4C	2.66	1.86
209949_at	NCF2	2.61	1.75
213850_s_at	SFRS2IP	2.6	1.3
218149_s_at	ZNF395	2.6	0.53
213131_at	OLFM1	2.55	1.33
209626_s_at	OSBPL3	2.54	1.89
219525_at	SLC47A1	2.48	1
218820_at	C14orf132	2.47	1.81
44790_s_at	C13orf18	2.47	1.64
210764_s_at	CYR61	2.45	0.62
202207_at	ARL4C	2.43	1.7
219310_at	C20orf39	2.4	1
217599_s_at	MDFIC	2.38	1.47
218024_at	BRP44L	2.33	1.18
202842_s_at	DNAJB9	2.31	1.71
212070_at	GPR56	2.29	0.71
204368_at	SLCO2A1	2.23	1.13
212251_at	MTDH	2.18	1.42
204342_at	SLC25A24	2.16	1.12
221123_x_at	ZNF395	2.15	0.42
202834_at	AGT	2.13	1.14
212573_at	ENDOD1	2.13	1.06
208029_s_at	LAPTM4B	2.07	1.44
210839_s_at	ENPP2	2.06	1.24
202843_at	DNAJB9	2.05	1.66
202431_s_at	MYC	2.04	0.49
208767_s_at	LAPTM4B	2.03	1.5
212248_at	MTDH	2.01	1.81
211367_s_at	CASP1	0.5	0.91
217221_x_at	RBM10	0.5	0.85
220974_x_at	SFXN3	0.5	0.68
221041_s_at	SLC17A5	0.5	0.59
202642_s_at	TRRAP	0.49	1.03
205056_s_at	GPR162	0.49	0.69
206574_s_at	PTP4A3	0.49	0.54
213880_at	LGR5	0.49	0.73
213891_s_at	TCF4	0.49	0.59
214321_at	NOV	0.49	0.7
204079_at	TPST2	0.48	0.53
212080_at	MLL	0.48	1
213035_at	ANKRD28	0.48	0.86
221911_at	ETV1	0.48	0.9
206927_s_at	GUCY1A2	0.47	1
211928_at	DYNC1H1	0.47	1.09
214841_at	CNIH3	0.47	1.17
214862_x_at	AL080082	0.47	0.71
216014_s_at	ZXDB	0.47	1
217226_s_at	SFXN3	0.47	0.63
219676_at	ZSCAN16	0.47	0.83
222146_s_at	TCF4	0.47	0.54
200965_s_at	ABLIM1	0.46	0.83
212134_at	PHLDB1	0.46	1.29
212993_at	AA114166	0.46	0.74
220246_at	CAMK1D	0.46	1
203474_at	IQGAP2	0.45	0.61
205150_s_at	KIAA0644	0.45	0.82
211113_s_at	ABCG1	0.45	1
215071_s_at	HIST1H2AC	0.45	0.55
201362_at	IVNS1ABP	0.44	0.58
202202_s_at	LAMA4	0.44	1.03
218402_s_at	HPS4	0.44	0.89
200664_s_at	DNAJB1	0.43	0.89
201008_s_at	TXNIP	0.43	0.75
204933_s_at	TNFRSF11B	0.43	0.84
206884_s_at	SCEL	0.43	0.54
215342_s_at	RABGAP1L	0.43	0.97
221276_s_at	SYNC1	0.43	0.92
201010_s_at	TXNIP	0.42	0.74
204669_s_at	RNF24	0.42	0.88
206525_at	GABRR1	0.42	0.78
221581_s_at	LAT2	0.41	0.59
202440_s_at	ST5	0.4	0.65
203394_s_at	HES1	0.4	1.27
204284_at	PPP1R3C	0.4	0.61
204932_at	TNFRSF11B	0.4	0.96
206843_at	CRYBA4	0.4	0.94
208868_s_at	GABARAPL1	0.4	0.53
221577_x_at	GDF15	0.4	0.72
211986_at	AHNAK	0.39	0.74
212387_at	TCF4	0.39	0.62
213073_at	ZFYVE26	0.39	1.09
215263_at	ZXDA	0.39	0.91
209324_s_at	RGS16	0.38	2.12
220244_at	LOH3CR2A	0.38	1.14
221609_s_at	WNT6	0.37	0.98
201506_at	TGFBI	0.36	0.67
202478_at	TRIB2	0.36	0.9
204529_s_at	TOX	0.36	0.95
204501_at	NOV	0.35	0.54
209325_s_at	RGS16	0.35	1.43
205117_at	FGF1	0.34	1
205374_at	SLN	0.33	1.12
202479_s_at	TRIB2	0.32	0.89
206432_at	HAS2	0.29	1
201976_s_at	MYO10	0.28	0.56
204401_at	KCNN4	0.28	1
211668_s_at	PLAU	0.27	1
205479_s_at	PLAU	0.22	0.55
218574_s_at	LMCD1	0.22	0.98
208634_s_at	MACF1	0.17	0.81

## Sheet: DPN ERb Specific
Probe ID	Gene Symbol	ERa_DPN	ERb_DPN		SUMMARY
207925_at	CST5	1	13.67
208451_s_at	C4A	1.06	10.13
222253_s_at	DKFZP434P211	1.75	10.01
209082_s_at	COL18A1	1.1	9.59
210016_at	MYT1L	0.87	9.19
206224_at	CST1	1.46	9.18
217480_x_at	HLA-C	1.59	8.94
35147_at	MCF2L	1.96	8.94
203475_at	CYP19A1	1.01	7.95
208502_s_at	PITX1	1.55	7.84
204225_at	HDAC4	1.29	7.25
206994_at	CST4	1.57	6.75
204298_s_at	LOX	1.26	6.7
216323_x_at	TUBA3D	1.25	6.65
204343_at	ABCA3	1.42	6.51
209081_s_at	COL18A1	1.28	6.23
218322_s_at	ACSL5	1	6.06
215446_s_at	LOX	1.64	5.94
211168_s_at	UPF1	0.97	5.68
213371_at	LDB3	1.18	5.56
212935_at	MCF2L	1.26	5.48
203713_s_at	LLGL2	1.2	5.46
206819_at	DKFZP434P211	1.44	5.35
210625_s_at	AKAP1	1.23	5.29
204440_at	CD83	1.91	5.24
37117_at	ARHGAP8	1.6	5.02
221861_at	AL157484	1	5.01
209587_at	PITX1	1.26	4.95
217623_at	MLCK	1.4	4.82
210527_x_at	TUBA3C	1.05	4.76
212865_s_at	COL14A1	1.19	4.75
209107_x_at	NCOA1	0.83	4.67
202039_at	TIAF1	1	4.64
204734_at	KRT15	1.22	4.61
217022_s_at	IGHA1	1.23	4.55
207345_at	FST	1.61	4.53
204857_at	MAD1L1	1.68	4.5
205980_s_at	PRR5	1.41	4.42
212701_at	TLN2	1.06	4.35
209568_s_at	RGL1	1.9	4.3
208438_s_at	FGR	1.34	4.27
211471_s_at	RAB36	1.09	4.23
204546_at	KIAA0513	1.3	4.09
207693_at	CACNB4	1.2	3.97
210375_at	PTGER3	1.12	3.96
204948_s_at	FST	1.6	3.95
211518_s_at	BMP4	0.6	3.84
202942_at	ETFB	0.9	3.83
212180_at	CRKL	1.11	3.82
208555_x_at	CST2	1.02	3.81
219721_at	NM_018350	1	3.77
213693_s_at	MUC1	1.33	3.76
219799_s_at	DHRS9	1	3.75
213975_s_at	LYZ	1.04	3.69
216481_at	GRIP2	1.04	3.69
214428_x_at	C4A	0.82	3.67
221291_at	ULBP2	1.44	3.66
209570_s_at	D4S234E	1.46	3.64
213001_at	ANGPTL2	1.03	3.63
210249_s_at	NCOA1	1.19	3.61
209988_s_at	ASCL1	1.04	3.56
220492_s_at	OTOF	1.13	3.54
209590_at	BMP7	1.15	3.53
215184_at	DAPK2	1	3.47
213004_at	ANGPTL2	1.17	3.41
204928_s_at	SLC10A3	0.77	3.4
203477_at	COL15A1	1.52	3.39
221748_s_at	TNS1	0.65	3.32
201147_s_at	TIMP3	1.89	3.31
201939_at	PLK2	1.51	3.27
219700_at	PLXDC1	1.19	3.26
204581_at	CD22	1.01	3.24
202071_at	SDC4	1.42	3.19
209553_at	VPS8	0.82	3.17
205490_x_at	GJB3	1.03	3.16
217423_at	AL049307	1.27	3.15
219147_s_at	C9orf95	0.92	3.15
205960_at	PDK4	1.98	3.13
212496_s_at	JMJD2B	1.07	3.08
207616_s_at	TANK	1.46	3.03
210481_s_at	CLEC4M	1.01	3.02
205462_s_at	HPCAL1	1.93	3.01
208291_s_at	TH	1.52	3
218951_s_at	PLCXD1	0.75	2.98
201823_s_at	RNF14	0.94	2.97
207935_s_at	KRT13	1.4	2.97
221790_s_at	LDLRAP1	0.95	2.96
204895_x_at	MUC4	1	2.93
220331_at	CYP46A1	1.59	2.93
210001_s_at	SOCS1	0.8	2.92
207270_x_at	CD300C	1.44	2.91
202729_s_at	LTBP1	1.34	2.89
202112_at	VWF	1.1	2.87
36711_at	MAFF	1.72	2.87
202599_s_at	NRIP1	1.28	2.86
204156_at	KIAA0999	0.99	2.86
205821_at	KLRK1	1.14	2.86
211679_x_at	GABBR2	1.16	2.86
211985_s_at	CALM1	1.24	2.81
1598_g_at	GAS6	0.92	2.8
43511_s_at	AI201594	1	2.8
207995_s_at	CLEC4M	1.07	2.79
215014_at	AL512727	1.91	2.79
213381_at	C10orf72	1.4	2.78
219229_at	SLCO3A1	1.08	2.77
218705_s_at	SNX24	1.73	2.75
207556_s_at	DGKZ	1.07	2.72
218303_x_at	KRCC1	1.59	2.72
204428_s_at	LCAT	0.94	2.71
204774_at	EVI2A	1.06	2.7
202808_at	C10orf26	0.67	2.68
209076_s_at	WDR45L	1.25	2.68
219233_s_at	GSDML	0.87	2.65
49111_at	N80935	1	2.65
201791_s_at	DHCR7	1.29	2.63
210609_s_at	TP53I3	1	2.62
219901_at	FGD6	0.98	2.62
203710_at	ITPR1	1.11	2.6
206100_at	CPM	1.82	2.59
202619_s_at	PLOD2	1.07	2.58
201824_at	RNF14	1.08	2.55
203795_s_at	BCL7A	1	2.55
220184_at	NANOG	1.14	2.54
222101_s_at	DCHS1	1.13	2.54
204789_at	FMNL1	1.04	2.52
201510_at	ELF3	1.54	2.49
202709_at	FMOD	1	2.49
222173_s_at	TBC1D2	0.92	2.49
209105_at	NCOA1	1.15	2.48
209892_at	FUT4	1.09	2.48
211984_at	CALM1	1.12	2.48
209106_at	NCOA1	1.05	2.47
213034_at	KIAA0999	0.87	2.47
216210_x_at	TRIOBP	1.3	2.46
206324_s_at	DAPK2	1.02	2.45
214000_s_at	RGS10	1.92	2.44
221064_s_at	C16orf28	1.19	2.44
204664_at	ALPP	1.28	2.43
211043_s_at	CLTB	1.36	2.43
209730_at	SEMA3F	1.33	2.42
210276_s_at	TRIOBP	1.11	2.42
208712_at	CCND1	1.18	2.41
212838_at	DNMBP	1.03	2.41
217110_s_at	MUC4	0.81	2.41
210831_s_at	PTGER3	1.19	2.4
203026_at	ZBTB5	1.09	2.35
209987_s_at	ASCL1	1	2.35
212540_at	CDC34	0.81	2.35
214571_at	FGF3	1.01	2.34
206153_at	CYP4F11	0.98	2.33
219256_s_at	SH3TC1	1.07	2.33
218330_s_at	NAV2	1.88	2.32
219582_at	OGFRL1	1.48	2.32
210367_s_at	PTGES	1.71	2.31
209383_at	DDIT3	0.94	2.3
212124_at	ZMIZ1	1.36	2.3
220001_at	PADI4	1.15	2.3
206816_s_at	SPAG8	1.2	2.29
207373_at	HOXD10	1.53	2.29
209621_s_at	PDLIM3	1.27	2.28
201790_s_at	DHCR7	1.15	2.27
219468_s_at	CUEDC1	1.97	2.27
202795_x_at	TRIOBP	1.29	2.26
205172_x_at	CLTB	1.67	2.25
210372_s_at	TPD52L1	1.28	2.25
218510_x_at	FAM134B	1.03	2.25
203320_at	SH2B3	1.08	2.24
204336_s_at	RGS19	1.02	2.23
218676_s_at	PCTP	0.8	2.23
220779_at	PADI3	1	2.22
212875_s_at	C21orf25	1	2.21
200677_at	PTTG1IP	1.17	2.2
216887_s_at	LDB3	1.33	2.19
217077_s_at	GABBR2	1.06	2.19
219028_at	HIPK2	0.78	2.18
204073_s_at	C11orf9	1.09	2.17
218274_s_at	ANKZF1	0.68	2.16
201723_s_at	GALNT1	1.37	2.15
203786_s_at	TPD52L1	1.36	2.15
204040_at	RNF144A	1.24	2.15
214604_at	HOXD11	1.75	2.15
217109_at	MUC4	0.77	2.15
204287_at	SYNGR1	1.1	2.14
203059_s_at	PAPSS2	1.47	2.13
215356_at	ECAT8	1.16	2.13
202289_s_at	TACC2	1.39	2.12
203585_at	ZNF185	1.66	2.12
209324_s_at	RGS16	0.38	2.12
215688_at	RASGRF1	1.61	2.12
217080_s_at	HOMER2	1.52	2.12
208370_s_at	RCAN1	1.19	2.11
205074_at	SLC22A5	1.17	2.1
212535_at	LYSMD4	1.24	2.1
214769_at	AF052117	1.02	2.09
215081_at	KIAA1024	0.97	2.09
215118_s_at	IGHA1	1.04	2.09
211564_s_at	PDLIM4	1.02	2.08
209781_s_at	KHDRBS3	1.14	2.07
212915_at	PDZRN3	1.52	2.07
218795_at	ACP6	1.11	2.07
201502_s_at	NFKBIA	1.72	2.06
209451_at	TANK	1.85	2.06
210150_s_at	LAMA5	0.82	2.06
212774_at	ZNF238	1.1	2.06
215111_s_at	TSC22D1	0.57	2.06
202267_at	LAMC2	0.78	2.05
215771_x_at	RET	1.43	2.05
218959_at	HOXC10	1.16	2.05
219327_s_at	GPRC5C	0.73	2.05
204931_at	TCF21	1.05	2.04
213308_at	SHANK2	1.41	2.04
222075_s_at	OAZ3	1.32	2.04
207196_s_at	TNIP1	1.57	2.03
213435_at	SATB2	1.44	2.03
214175_x_at	PDLIM4	1.06	2.03
202387_at	BAG1	1.04	2.02
202620_s_at	PLOD2	1.2	2.02
201508_at	IGFBP4	1.47	2.01
202177_at	GAS6	0.79	2.01
203233_at	IL4R	1	2.01
204906_at	RPS6KA2	1.58	2.01
212614_at	ARID5B	1.07	2.01
44120_at	ADCK2	1.31	2.01
204798_at	MYB	1.46	2
200907_s_at	PALLD	0.6	0.5
202759_s_at	PALM2-AKAP2	0.67	0.5
209290_s_at	NFIB	0.71	0.5
209750_at	NR1D2	1.13	0.5
201162_at	IGFBP7	0.73	0.49
202431_s_at	MYC	2.04	0.49
205534_at	PCDH7	0.57	0.49
205809_s_at	WASL	0.84	0.49
209289_at	NFIB	0.76	0.49
210407_at	PPM1A	0.79	0.49
213033_s_at	NFIB	0.59	0.49
216044_x_at	FAM69A	0.52	0.49
220289_s_at	AIM1L	0.75	0.49
201183_s_at	CHD4	0.71	0.48
204457_s_at	GAS1	0.61	0.48
209760_at	KIAA0922	0.57	0.48
211965_at	ZFP36L1	0.63	0.48
212099_at	RHOB	0.97	0.48
216615_s_at	HTR3A	1	0.48
217951_s_at	PHF3	1.6	0.48
200897_s_at	PALLD	0.64	0.47
201471_s_at	SQSTM1	0.56	0.47
203313_s_at	TGIF1	1.01	0.47
203642_s_at	COBLL1	0.76	0.47
203917_at	CXADR	0.57	0.47
204547_at	RAB40B	0.54	0.47
204717_s_at	SLC29A2	0.59	0.47
205304_s_at	KCNJ8	0.9	0.47
205990_s_at	WNT5A	1.11	0.47
206864_s_at	HRK	0.86	0.47
208961_s_at	KLF6	0.87	0.47
209137_s_at	USP10	0.99	0.47
213029_at	NFIB	0.68	0.47
213554_s_at	CDV3	0.82	0.47
218326_s_at	LGR4	0.77	0.47
219497_s_at	BCL11A	0.69	0.47
201085_s_at	SON	1.14	0.46
203491_s_at	CEP57	1	0.46
204422_s_at	FGF2	1.08	0.46
206300_s_at	PTHLH	0.93	0.46
207069_s_at	SMAD6	0.54	0.46
209981_at	CSDC2	1.13	0.46
211275_s_at	GYG1	0.86	0.46
213112_s_at	SQSTM1	0.73	0.46
213113_s_at	SLC43A3	0.96	0.46
213189_at	MINA	1.21	0.46
213797_at	RSAD2	1	0.46
218469_at	GREM1	1	0.46
219534_x_at	CDKN1C	0.52	0.46
201324_at	EMP1	0.77	0.45
203665_at	HMOX1	0.67	0.45
207057_at	SLC16A7	1.01	0.45
208965_s_at	PYHIN1	1.1	0.45
209357_at	CITED2	1.13	0.45
209890_at	TSPAN5	0.83	0.45
218898_at	FAM57A	0.92	0.45
219433_at	BCOR	0.66	0.45
201615_x_at	CALD1	0.9	0.44
203889_at	SCG5	0.5	0.44
205241_at	SCO2	1.03	0.44
213227_at	PGRMC2	0.95	0.44
219387_at	CCDC88A	0.77	0.44
200760_s_at	ARL6IP5	0.8	0.43
202237_at	NNMT	0.66	0.43
204840_s_at	EEA1	1.07	0.43
208900_s_at	TOP1	0.97	0.43
216212_s_at	DKC1	1.05	0.43
200906_s_at	PALLD	0.54	0.42
201701_s_at	PGRMC2	1.09	0.42
221123_x_at	ZNF395	2.15	0.42
201325_s_at	EMP1	0.61	0.41
202238_s_at	NNMT	0.6	0.41
202760_s_at	PALM2-AKAP2	0.67	0.41
204206_at	MNT	0.53	0.41
212641_at	HIVEP2	0.55	0.41
221496_s_at	TOB2	1	0.41
221705_s_at	SIKE	0.96	0.41
205945_at	IL6R	1.2	0.4
210461_s_at	ABLIM1	0.7	0.4
213348_at	CDKN1C	0.51	0.4
200800_s_at	HSPA1A	0.43	0.39
203504_s_at	ABCA1	0.51	0.39
207643_s_at	TNFRSF1A	0.69	0.39
207761_s_at	METTL7A	0.7	0.39
209292_at	ID4	0.89	0.39
210587_at	INHBE	0.89	0.39
204338_s_at	RGS4	1.17	0.38
211756_at	PTHLH	0.78	0.38
211962_s_at	ZFP36L1	0.64	0.38
213446_s_at	IQGAP1	0.98	0.38
220326_s_at	FLJ10357	0.53	0.38
222108_at	AMIGO2	0.67	0.37
201182_s_at	CHD4	0.99	0.36
220407_s_at	TGFB2	0.62	0.35
204802_at	RRAD	1	0.34
209815_at	PTCH1	0.77	0.34
219773_at	NOX4	1.39	0.34
221530_s_at	BHLHB3	0.6	0.34
208228_s_at	FGFR2	0.84	0.33
209258_s_at	SMC3	0.99	0.33
204337_at	RGS4	3.96	0.3
218468_s_at	GREM1	1	0.3
218517_at	PHF17	0.96	0.3
207826_s_at	ID3	0.82	0.29
207717_s_at	PKP2	0.99	0.27
208937_s_at	ID1	0.56	0.24
203638_s_at	FGFR2	0.63	0.23
204339_s_at	RGS4	1	0.22
206382_s_at	BDNF	1.45	0.2
209291_at	ID4	1.23	0.2
209257_s_at	SMC3	1.15	0.19
212444_at	AA156240	0.51	0.19
209909_s_at	TGFB2	0.63	0.12

## Sheet: DPN ERa and ERb
Probe ID	Gene Symbol	ERa_DPN	ERb_DPN		SUMMARY
211421_s_at	RET	18.12	2.68
204508_s_at	CA12	10.34	3.75
215867_x_at	CA12	9.81	3.36
203963_at	CA12	9.69	3.74
214164_x_at	CA12	8.94	3.42
218692_at	GOLSYN	8.85	3.21
206569_at	IL24	8.35	5.16
210735_s_at	CA12	7.63	3.3
201650_at	KRT19	7.34	20.44
219255_x_at	IL17RB	5.52	11.59
203549_s_at	LPL	5.5	2.17
213832_at	AA530995	5.41	3.62
205862_at	GREB1	5.07	3.58
212552_at	HPCAL1	5.06	3.92
204396_s_at	GRK5	4.85	2.53
219563_at	C14orf139	4.85	17.29
205380_at	PDZK1	4.72	7.51
210511_s_at	INHBA	4.14	2.08
33304_at	ISG20	4.07	3.27
221667_s_at	HSPB8	4	2.66
204036_at	EDG2	3.97	10.64
211596_s_at	LRIG1	3.88	3.82
204698_at	ISG20	3.87	3.18
205068_s_at	ARHGAP26	3.79	2.1
205016_at	TGFA	3.69	2.61
201674_s_at	AKAP1	3.65	25.25
204310_s_at	NPR2	3.6	3.54
214066_x_at	NPR2	3.46	3.72
218862_at	ASB13	3.42	6.78
221675_s_at	CHPT1	3.38	2.63
222154_s_at	LOC26010	3.37	2.85
209990_s_at	GABBR2	3.34	6.45
211675_s_at	MDFIC	3.28	2.31
218307_at	RSAD1	3.23	3.9
217767_at	C3	3.22	4.77
212442_s_at	LASS6	3.21	2.56
213933_at	PTGER3	3.19	5.69
201349_at	SLC9A3R1	3.17	5.66
212665_at	TIPARP	3.16	3.23
218885_s_at	GALNT12	3.1	3.65
213478_at	KIAA1026	3.04	4.27
219369_s_at	OTUB2	2.88	4.31
212306_at	CLASP2	2.82	2.3
210538_s_at	BIRC3	2.67	2.98
204319_s_at	RGS10	2.58	3.49
221065_s_at	CHST8	2.58	3.76
201675_at	AKAP1	2.56	5.32
203060_s_at	PAPSS2	2.56	2.53
200911_s_at	TACC1	2.52	2.61
212912_at	RPS6KA2	2.5	3.69
210827_s_at	ELF3	2.47	2.3
201150_s_at	TIMP3	2.44	6.34
212309_at	CLASP2	2.43	2.01
204037_at	EDG2	2.38	4.88
203058_s_at	PAPSS2	2.35	2.73
203006_at	INPP5A	2.31	3.43
209591_s_at	BMP7	2.31	2.66
202898_at	SDC3	2.29	2.12
204379_s_at	FGFR3	2.28	2.95
218804_at	TMEM16A	2.28	3.39
207181_s_at	CASP7	2.27	3.48
201883_s_at	B4GALT1	2.23	2.4
201148_s_at	TIMP3	2.22	2.04
206284_x_at	CLTB	2.22	2.02
209569_x_at	D4S234E	2.21	2.82
203973_s_at	CEBPD	2.2	2.06
200895_s_at	FKBP4	2.15	2.64
205625_s_at	CALB1	2.13	3.06
203305_at	F13A1	2.12	12.36
210652_s_at	C1orf34	2.12	2.51
35666_at	SEMA3F	2.11	3.16
215617_at	AU145711	2.07	3.81
209735_at	ABCG2	2.05	2.74
212130_x_at	EIF1	2.05	2.04
213725_x_at	XYLT1	2.05	2.17
202009_at	TWF2	2.03	2.83
200894_s_at	FKBP4	2.01	2.19
219179_at	DACT1	0.5	0.26
202241_at	TRIB1	0.49	0.21
58780_s_at	FLJ10357	0.49	0.46
205891_at	ADORA2B	0.48	0.42
209782_s_at	DBP	0.48	0.4
202800_at	SLC1A3	0.46	0.34
218634_at	PHLDA3	0.46	0.41
208025_s_at	HMGA2	0.44	0.32
202500_at	DNAJB2	0.42	0.45
204567_s_at	ABCG1	0.41	0.33
206414_s_at	DDEF2	0.41	0.34
211924_s_at	PLAUR	0.4	0.48
203131_at	PDGFRA	0.39	0.49
210845_s_at	PLAUR	0.39	0.42
203108_at	GPRC5A	0.38	0.2
209695_at	PTP4A3	0.37	0.44
202887_s_at	DDIT4	0.34	0.18
209493_at	PDZD2	0.27	0.48

## Sheet: E2 ERa Specific
Probe ID	Gene Symbol	ERa_E2	ERb_E2		SUMMARY
203662_s_at	TMOD1	23.42	1.9
221541_at	CRISPLD2	21.73	1.67
207430_s_at	MSMB	13.16	1.82
201739_at	SGK	12.86	0.6
202021_x_at	EIF1	11.96	1.37
210297_s_at	MSMB	11.49	1.86
213131_at	OLFM1	10.64	1.45
204464_s_at	EDNRA	10.22	1.87
219529_at	CLIC3	10.09	1.47
203661_s_at	TMOD1	8.73	1.39
204368_at	SLCO2A1	7.3	1.12
202856_s_at	SLC16A3	7.09	1.34
212227_x_at	EIF1	7.05	1.35
202855_s_at	SLC16A3	6.97	1
219911_s_at	SLCO4A1	6.93	1.09
33767_at	NEFH	6.57	1.95
219168_s_at	PRR5	6.43	1.31
205792_at	WISP2	5.87	1.09
203071_at	SEMA3B	5.77	1.52
205626_s_at	CALB1	5.72	1.82
209956_s_at	CAMK2B	5.57	1.26
201286_at	SDC1	5.23	1.33
212968_at	RFNG	4.93	1.32
205695_at	SDS	4.88	1.19
218532_s_at	FAM134B	4.82	1.84
211475_s_at	BAG1	4.77	1.85
206706_at	NTF3	4.7	1.08
221766_s_at	FAM46A	4.46	1.15
208359_s_at	KCNJ4	4.4	1
213230_at	CDR2L	4.38	1.92
219140_s_at	RBP4	4.32	1.34
203453_at	SCNN1A	4.31	1.06
200894_s_at	FKBP4	4.17	1.79
47069_at	PRR5	4.17	1.12
221840_at	PTPRE	4.13	1.27
205960_at	PDK4	4.08	1.94
52940_at	SIGIRR	4.06	1.33
202949_s_at	FHL2	4	1.6
218024_at	BRP44L	3.98	1.18
201287_s_at	SDC1	3.97	1.22
212130_x_at	EIF1	3.91	1.99
44120_at	ADCK2	3.9	1.92
206785_s_at	KLRC2	3.85	1.43
204458_at	LYPLA3	3.82	0.95
213533_at	D4S234E	3.82	1.33
210640_s_at	GPER	3.74	1.9
200884_at	CKB	3.71	1.1
209159_s_at	NDRG4	3.71	1.2
219310_at	C20orf39	3.68	1
220177_s_at	TMPRSS3	3.65	1.71
209949_at	NCF2	3.63	1.64
202017_at	EPHX1	3.61	1.13
205774_at	F12	3.53	1.94
204811_s_at	CACNA2D2	3.48	1.89
205879_x_at	RET	3.48	1.72
219045_at	RHOF	3.47	1.61
221659_s_at	MYLC2PL	3.42	1.65
201042_at	TGM2	3.41	1.08
209392_at	ENPP2	3.4	1.3
205694_at	TYRP1	3.36	1.1
203837_at	MAP3K5	3.31	1.21
219689_at	SEMA3G	3.31	1.15
209784_s_at	JAG2	3.3	1
201149_s_at	TIMP3	3.28	1.27
213245_at	ADCY1	3.27	1.83
202350_s_at	MATN2	3.26	0.98
208328_s_at	MEF2A	3.26	1.83
211712_s_at	ANXA9	3.26	1.05
209626_s_at	OSBPL3	3.25	1.89
336_at	TBXA2R	3.25	1.79
208606_s_at	WNT4	3.24	1.22
202664_at	WIPF1	3.22	1.83
208188_at	KRT9	3.22	1.04
202464_s_at	PFKFB3	3.21	1.96
203592_s_at	FSTL3	3.21	1.02
214684_at	MEF2A	3.21	1.89
217599_s_at	MDFIC	3.19	1.59
211018_at	LSS	3.18	1.76
210404_x_at	CAMK2B	3.17	1
218820_at	C14orf132	3.16	1.76
214059_at	IFI44	3.15	1.05
201790_s_at	DHCR7	3.14	1.79
212822_at	HEG1	3.14	1.11
218274_s_at	ANKZF1	3.12	1.88
210678_s_at	AGPAT2	3.11	1.18
222249_at	PLGLB1	3.07	1.43
32137_at	JAG2	3.07	1
39248_at	AQP3	3.04	1.43
202207_at	ARL4C	3.02	1.55
219619_at	DIRAS2	3.02	1.47
201425_at	ALDH2	3.01	1.2
202975_s_at	RHOBTB3	3.01	1.25
211062_s_at	CPZ	3.01	1.15
204949_at	ICAM3	3	0.8
217080_s_at	HOMER2	3	1.95
218921_at	SIGIRR	2.96	1.48
212248_at	MTDH	2.93	1.86
216048_s_at	RHOBTB3	2.93	1.29
205769_at	SLC27A2	2.9	1.28
208854_s_at	STK24	2.89	1.74
212269_s_at	MCM3AP	2.87	1.54
218205_s_at	MKNK2	2.87	1.31
206276_at	LY6D	2.86	1
209824_s_at	ARNTL	2.86	1.08
216080_s_at	FADS3	2.86	0.86
218120_s_at	HMOX2	2.86	0.79
202206_at	ARL4C	2.85	1.7
207630_s_at	CREM	2.84	1.23
212251_at	MTDH	2.84	1.74
209652_s_at	PGF	2.82	1.52
210162_s_at	NFATC1	2.82	0.81
208947_s_at	UPF1	2.8	1.73
221631_at	CACNA1I	2.8	1.3
213850_s_at	SFRS2IP	2.79	1.93
34408_at	RTN2	2.79	1.22
221850_x_at	CTGLF1	2.78	1.58
204301_at	KBTBD11	2.77	1.65
215771_x_at	RET	2.77	1.84
207224_s_at	SIGLEC7	2.76	1
210008_s_at	MRPS12	2.76	0.77
214761_at	ZNF423	2.75	1.18
203803_at	PCYOX1	2.74	1.39
221538_s_at	PLXNA1	2.74	1.07
32837_at	AGPAT2	2.74	1.02
204747_at	IFIT3	2.73	0.53
207723_s_at	KLRC3	2.73	1.72
204412_s_at	NEFH	2.72	1.07
205768_s_at	SLC27A2	2.71	1.28
207075_at	NLRP3	2.67	1.97
206718_at	LMO1	2.63	1.07
204330_s_at	MRPS12	2.62	0.79
207907_at	TNFSF14	2.61	1.89
202724_s_at	FOXO1	2.58	1.14
203574_at	NFIL3	2.58	1.83
208855_s_at	STK24	2.58	1.79
202013_s_at	EXT2	2.54	1.88
201195_s_at	SLC7A5	2.53	1.38
208190_s_at	LSR	2.53	1.4
209803_s_at	PHLDA2	2.52	1.54
206472_s_at	TLE3	2.51	1.26
212110_at	SLC39A14	2.51	1.2
205749_at	CYP1A1	2.49	1.01
202893_at	UNC13B	2.47	1.14
216952_s_at	LMNB2	2.47	1.47
202208_s_at	ARL4C	2.46	1.46
219525_at	SLC47A1	2.46	1
57082_at	LDLRAP1	2.45	1.21
201201_at	CSTB	2.44	1.08
212540_at	CDC34	2.44	1.63
205591_at	OLFM1	2.43	1.1
208767_s_at	LAPTM4B	2.43	1.26
209402_s_at	SLC12A4	2.43	1.7
212188_at	KCTD12	2.43	1.77
214435_x_at	RALA	2.42	1.39
214510_at	GPR20	2.42	1
222075_s_at	OAZ3	2.42	1.54
564_at	GNA11	2.42	1.21
210085_s_at	ANXA9	2.41	1.02
210202_s_at	BIN1	2.4	1.47
202833_s_at	SERPINA1	2.39	1.48
202842_s_at	DNAJB9	2.39	1.62
200644_at	MARCKSL1	2.38	1.71
202663_at	WIPF1	2.38	1.5
202723_s_at	FOXO1	2.38	1.23
205382_s_at	CFD	2.38	1.48
208029_s_at	LAPTM4B	2.38	1.39
209830_s_at	SLC9A3R2	2.37	1.13
210683_at	NRTN	2.37	1.28
217502_at	IFIT2	2.37	0.62
218539_at	FBXO34	2.37	1.8
212573_at	ENDOD1	2.36	1.02
212769_at	TLE3	2.36	1.43
204748_at	PTGS2	2.35	1.39
209376_x_at	SFRS2IP	2.35	1.6
209829_at	C6orf32	2.35	0.62
213524_s_at	G0S2	2.35	0.94
221646_s_at	ZDHHC11	2.35	1.46
203240_at	FCGBP	2.34	1
203973_s_at	CEBPD	2.34	1.59
204497_at	ADCY9	2.33	0.96
211429_s_at	SERPINA1	2.33	1.55
213848_at	AI655015	2.33	1.49
218631_at	AVPI1	2.32	0.94
202843_at	DNAJB9	2.31	1.56
202934_at	HK2	2.3	0.86
205660_at	OASL	2.3	0.79
217691_x_at	SLC16A3	2.3	1.04
201722_s_at	GALNT1	2.29	1.91
208322_s_at	ST3GAL1	2.29	1.94
209460_at	ABAT	2.29	1.71
209967_s_at	CREM	2.29	1.25
210740_s_at	ITPK1	2.29	1.67
218149_s_at	ZNF395	2.29	0.6
202976_s_at	RHOBTB3	2.28	1.02
213069_at	HEG1	2.28	0.95
202449_s_at	RXRA	2.27	1.12
205517_at	GATA4	2.27	1.93
206315_at	CRLF1	2.26	1.25
212070_at	GPR56	2.26	0.71
217744_s_at	PERP	2.26	1.26
218681_s_at	SDF2L1	2.26	0.89
201189_s_at	ITPR3	2.25	1.59
204106_at	TESK1	2.25	1.83
204257_at	FADS3	2.25	0.96
204158_s_at	TCIRG1	2.24	1.6
208614_s_at	FLNB	2.24	1.71
212518_at	PIP5K1C	2.24	1.33
220587_s_at	GBL	2.24	1.04
203119_at	CCDC86	2.23	1.34
209459_s_at	ABAT	2.23	1.86
215189_at	KRT86	2.23	1.88
202329_at	CSK	2.21	1.13
202466_at	POLS	2.21	1.26
203059_s_at	PAPSS2	2.21	1.85
204249_s_at	LMO2	2.21	1.15
209262_s_at	NR2F6	2.21	1.19
214551_s_at	CD7	2.2	1.09
209577_at	PCYT2	2.19	1
202012_s_at	EXT2	2.18	1.96
211105_s_at	NFATC1	2.18	0.62
203171_s_at	KIAA0409	2.17	1.39
207576_x_at	OXT	2.17	1.02
207233_s_at	MITF	2.16	1.23
219165_at	PDLIM2	2.16	1.51
203063_at	PPM1F	2.15	1
210764_s_at	CYR61	2.15	0.48
213161_at	C9orf97	2.15	1.56
222088_s_at	SLC2A14	2.15	1.35
203685_at	BCL2	2.14	1.51
203865_s_at	ADARB1	2.14	1.09
218266_s_at	FREQ	2.14	1.25
203790_s_at	HRSP12	2.13	1.2
209529_at	PPAP2C	2.13	1.04
210263_at	KCNF1	2.13	1.1
217973_at	DCXR	2.13	0.8
202219_at	SLC6A8	2.12	1.21
205876_at	LIFR	2.12	1.53
212192_at	KCTD12	2.12	1.4
213541_s_at	ERG	2.12	1.34
213854_at	SYNGR1	2.12	1.46
220675_s_at	PNPLA3	2.12	1.09
200635_s_at	PTPRF	2.11	1.56
205486_at	TESK2	2.11	1.81
201531_at	ZFP36	2.1	1.05
204248_at	GNA11	2.1	1.07
209451_at	TANK	2.1	1.97
214439_x_at	BIN1	2.1	1.63
214550_s_at	TNPO3	2.09	0.9
219340_s_at	CLN8	2.09	1.25
220451_s_at	BIRC7	2.09	0.87
206832_s_at	SEMA3F	2.08	1.39
220486_x_at	TMEM164	2.08	1.47
205062_x_at	ARID4A	2.07	1.56
213750_at	RSL1D1	2.07	1.12
35148_at	TJP3	2.07	1.6
202665_s_at	WIPF1	2.06	1.05
203124_s_at	SLC11A2	2.06	1.88
203524_s_at	MPST	2.06	0.97
210078_s_at	KCNAB1	2.06	1.84
210542_s_at	SLCO3A1	2.06	1.35
202859_x_at	IL8	2.05	0.54
212408_at	TOR1AIP1	2.04	1.41
201830_s_at	NET1	2.03	1.23
204337_at	RGS4	2.03	0.3
221123_x_at	ZNF395	2.03	0.48
201017_at	EIF1AX	2.02	1.99
204179_at	MB	2.02	1.01
207010_at	GABRB1	2.02	1.12
212250_at	MTDH	2.02	1.54
219471_at	C13orf18	2.02	1.8
220535_at	FAM90A1	2.02	1.3
202985_s_at	BAG5	2.01	1.48
203123_s_at	SLC11A2	2.01	1.94
206238_s_at	YAF2	2.01	1.42
211019_s_at	LSS	2.01	1.41
202930_s_at	SUCLA2	2	1.24
40562_at	GNA11	2	1.2
200907_s_at	PALLD	0.5	0.54
202963_at	RFX5	0.5	0.81
205207_at	IL6	0.5	0.98
208869_s_at	GABARAPL1	0.5	0.55
209598_at	PNMA2	0.5	0.8
209946_at	VEGFC	0.5	0.64
214046_at	FUT9	0.5	0.66
218718_at	PDGFC	0.5	0.6
219497_s_at	BCL11A	0.5	0.58
200897_s_at	PALLD	0.49	0.53
201279_s_at	DAB2	0.49	1.3
202971_s_at	DYRK2	0.49	0.91
204011_at	SPRY2	0.49	0.85
205430_at	BMP5	0.49	0.73
206665_s_at	BCL2L1	0.49	0.9
207782_s_at	PSEN1	0.49	0.67
209234_at	KIF1B	0.49	0.73
209272_at	NAB1	0.49	0.64
209325_s_at	RGS16	0.49	1.31
210757_x_at	DAB2	0.49	1.5
212798_s_at	ANKMY2	0.49	0.66
213400_s_at	TBL1X	0.49	0.61
213419_at	APBB2	0.49	0.59
217371_s_at	IL15	0.49	0.67
217996_at	PHLDA1	0.49	1.33
221234_s_at	BACH2	0.49	0.83
33323_r_at	SFN	0.49	0.53
202132_at	WWTR1	0.48	0.89
202623_at	EAPP	0.48	0.89
202734_at	TRIP10	0.48	0.65
203162_s_at	KATNB1	0.48	0.69
203278_s_at	PHF21A	0.48	0.77
203315_at	NCK2	0.48	0.79
205112_at	PLCE1	0.48	0.68
205279_s_at	GLRB	0.48	0.66
205767_at	EREG	0.48	0.94
205992_s_at	IL15	0.48	0.63
206295_at	IL18	0.48	0.7
206662_at	GLRX	0.48	0.74
206858_s_at	HOXC6	0.48	0.87
209939_x_at	CFLAR	0.48	0.72
214657_s_at	TncRNA	0.48	0.9
215358_x_at	ZNF37B	0.48	0.89
44783_s_at	HEY1	0.48	0.96
201455_s_at	NPEPPS	0.47	0.79
204359_at	FLRT2	0.47	0.68
205111_s_at	PLCE1	0.47	0.74
205239_at	AREG	0.47	0.62
205348_s_at	DYNC1I1	0.47	0.91
206025_s_at	TNFAIP6	0.47	0.95
206693_at	IL7	0.47	0.66
212328_at	LIMCH1	0.47	0.67
213506_at	F2RL1	0.47	0.7
216014_s_at	ZXDB	0.47	1
217906_at	KLHDC2	0.47	0.77
218530_at	FHOD1	0.47	0.58
219433_at	BCOR	0.47	0.58
201920_at	SLC20A1	0.46	0.58
202369_s_at	TRAM2	0.46	0.72
203035_s_at	PIAS3	0.46	0.74
203151_at	MAP1A	0.46	0.68
203989_x_at	F2R	0.46	0.72
204612_at	PKIA	0.46	0.66
206583_at	ZNF673	0.46	0.97
210229_s_at	CSF2	0.46	1
210407_at	PPM1A	0.46	0.84
212385_at	TCF4	0.46	0.96
212572_at	STK38L	0.46	0.71
213248_at	LOC730101	0.46	0.66
217941_s_at	ERBB2IP	0.46	0.75
219973_at	ARSJ	0.46	0.62
220122_at	MCTP1	0.46	1.15
202263_at	CYB5R1	0.45	0.57
203020_at	RABGAP1L	0.45	0.84
203563_at	AFAP1	0.45	0.75
204112_s_at	HNMT	0.45	0.99
205056_s_at	GPR162	0.45	0.61
209012_at	TRIO	0.45	0.62
209260_at	SFN	0.45	0.6
209790_s_at	CASP6	0.45	0.61
210035_s_at	RPL5	0.45	0.72
210942_s_at	ST3GAL6	0.45	0.62
211113_s_at	ABCG1	0.45	1
214321_at	NOV	0.45	0.64
214696_at	MGC14376	0.45	1.26
218901_at	PLSCR4	0.45	0.71
221985_at	KLHL24	0.45	0.72
46665_at	SEMA4C	0.45	0.52
202133_at	WWTR1	0.44	0.68
202202_s_at	LAMA4	0.44	1.18
203017_s_at	SSX2IP	0.44	0.75
203460_s_at	PSEN1	0.44	0.69
203643_at	ERF	0.44	0.71
203789_s_at	SEMA3C	0.44	0.73
204717_s_at	SLC29A2	0.44	0.51
205280_at	GLRB	0.44	0.71
209695_at	PTP4A3	0.44	0.62
211744_s_at	CD58	0.44	0.64
212675_s_at	CEP68	0.44	0.71
213429_at	AW025579	0.44	0.63
214862_x_at	AL080082	0.44	0.77
216598_s_at	CCL2	0.44	0.96
200666_s_at	DNAJB1	0.43	0.65
201008_s_at	TXNIP	0.43	0.75
201313_at	ENO2	0.43	0.68
205807_s_at	TUFT1	0.43	0.64
212399_s_at	VGLL4	0.43	0.78
212708_at	MSL-1	0.43	0.78
213413_at	STON1	0.43	0.78
218145_at	TRIB3	0.43	0.7
221510_s_at	GLS	0.43	0.69
221609_s_at	WNT6	0.43	1.05
201010_s_at	TXNIP	0.42	0.74
201384_s_at	NBR1	0.42	0.96
209276_s_at	GLRX	0.42	0.64
212757_s_at	CAMK2G	0.42	0.94
202565_s_at	SVIL	0.41	0.91
209684_at	RIN2	0.41	0.86
209890_at	TSPAN5	0.41	0.65
219676_at	ZSCAN16	0.41	0.83
221041_s_at	SLC17A5	0.41	0.59
221911_at	ETV1	0.41	0.83
201811_x_at	SH3BP5	0.4	0.54
203642_s_at	COBLL1	0.4	0.52
203910_at	ARHGAP29	0.4	0.55
206884_s_at	SCEL	0.4	0.5
211458_s_at	GABARAPL3	0.4	0.57
212327_at	LIMCH1	0.4	0.67
214004_s_at	VGLL4	0.4	0.9
216942_s_at	CD58	0.4	0.61
217226_s_at	SFXN3	0.4	0.65
218326_s_at	LGR4	0.4	0.55
218456_at	CAPRIN2	0.4	0.65
219230_at	TMEM100	0.4	1.18
202081_at	IER2	0.39	0.67
202085_at	TJP2	0.39	0.57
210220_at	FZD2	0.39	0.6
210762_s_at	DLC1	0.39	0.69
211986_at	AHNAK	0.39	0.75
217997_at	PHLDA1	0.39	1.52
219680_at	NLRX1	0.39	0.78
220974_x_at	SFXN3	0.39	0.69
221276_s_at	SYNC1	0.39	0.74
54037_at	HPS4	0.39	0.89
208944_at	TGFBR2	0.38	0.75
210461_s_at	ABLIM1	0.38	0.69
214745_at	PLCH1	0.38	1.06
217999_s_at	PHLDA1	0.38	1.09
218402_s_at	HPS4	0.38	0.86
204529_s_at	TOX	0.37	0.91
213035_at	ANKRD28	0.37	0.9
213689_x_at	FAM69A	0.37	0.55
215342_s_at	RABGAP1L	0.37	0.96
205259_at	NR3C2	0.36	0.99
205374_at	SLN	0.36	1.09
216044_x_at	FAM69A	0.36	0.54
205150_s_at	KIAA0644	0.35	0.84
206525_at	GABRR1	0.35	0.85
209049_s_at	ZMYND8	0.35	1.01
218541_s_at	C8orf4	0.35	0.93
218706_s_at	GRAMD3	0.34	0.66
218858_at	DEPDC6	0.34	0.99
201362_at	IVNS1ABP	0.33	0.83
204079_at	TPST2	0.33	0.59
212382_at	TCF4	0.33	0.75
221986_s_at	KLHL24	0.33	0.59
203505_at	ABCA1	0.32	0.55
203753_at	TCF4	0.32	0.73
204933_s_at	TNFRSF11B	0.32	1
209760_at	KIAA0922	0.32	0.54
213880_at	LGR5	0.32	0.59
218273_s_at	PPM2C	0.32	0.73
201506_at	TGFBI	0.31	0.72
206448_at	ZNF365	0.31	0.98
211962_s_at	ZFP36L1	0.31	0.56
212386_at	TCF4	0.31	0.7
214806_at	BICD1	0.31	1.1
214841_at	CNIH3	0.31	1.11
220014_at	PRR16	0.31	0.66
201340_s_at	ENC1	0.3	0.99
202628_s_at	SERPINE1	0.3	0.58
204669_s_at	RNF24	0.3	0.69
204932_at	TNFRSF11B	0.3	0.97
208634_s_at	MACF1	0.3	0.98
209493_at	PDZD2	0.3	0.65
209925_at	OCLN	0.3	0.7
221577_x_at	GDF15	0.3	0.59
204284_at	PPP1R3C	0.29	0.54
206432_at	HAS2	0.29	0.98
220979_s_at	ST6GALNAC5	0.29	0.57
202440_s_at	ST5	0.28	0.61
204401_at	KCNN4	0.28	1
209839_at	DNM3	0.28	0.77
220244_at	LOH3CR2A	0.28	1.05
221581_s_at	LAT2	0.28	0.52
205117_at	FGF1	0.27	1
209682_at	CBLB	0.27	0.63
211668_s_at	PLAU	0.27	1
215263_at	ZXDA	0.27	0.89
202479_s_at	TRIB2	0.26	0.85
206084_at	PTPRR	0.25	0.59
213456_at	SOSTDC1	0.25	0.8
222146_s_at	TCF4	0.25	0.61
201341_at	ENC1	0.24	0.84
210675_s_at	PTPRR	0.24	0.57
213891_s_at	TCF4	0.24	0.64
212387_at	TCF4	0.23	0.77
201976_s_at	MYO10	0.22	0.61
202478_at	TRIB2	0.21	0.9
205479_s_at	PLAU	0.2	0.55
203131_at	PDGFRA	0.19	0.5
218574_s_at	LMCD1	0.11	0.97

## Sheet: E2 ERb Specific
Probe ID	Gene Symbol	ERa_E2	ERb_E2		SUMMARY
207925_at	CST5	1.05	12.61
208451_s_at	C4A	1.58	9.32
217480_x_at	HLA-C	1.53	9.14
203475_at	CYP19A1	1.59	7.47
204298_s_at	LOX	1.45	6.43
221861_at	AL157484	1	6.36
215446_s_at	LOX	1.56	5.98
212420_at	ELF1	1	5.71
212865_s_at	COL14A1	1.22	5.63
202600_s_at	NRIP1	2.24	5.48
218322_s_at	ACSL5	1	5.39
207693_at	CACNB4	1.7	5.36
202039_at	TIAF1	1	4.95
210527_x_at	TUBA3C	1.8	4.7
215184_at	DAPK2	1.05	4.57
219721_at	NM_018350	1	4.57
219799_s_at	DHRS9	1.01	4.4
204734_at	KRT15	1.94	4.36
208555_x_at	CST2	1.37	4.25
214428_x_at	C4A	1.1	4.13
212492_s_at	JMJD2B	2.65	4.07
221748_s_at	TNS1	0.9	3.98
210375_at	PTGER3	1.33	3.94
219221_at	ZBTB38	2.11	3.92
203477_at	COL15A1	1.89	3.82
205821_at	KLRK1	1.82	3.36
204581_at	CD22	1.04	3.32
219147_s_at	C9orf95	1.14	3.32
202619_s_at	PLOD2	1.56	3.17
210538_s_at	BIRC3	1.54	3.12
43511_s_at	AI201594	1	3.1
209383_at	DDIT3	0.95	3.03
201939_at	PLK2	1.93	3.02
202599_s_at	NRIP1	1.94	3.01
202729_s_at	LTBP1	1.55	2.99
202935_s_at	SOX9	0.74	2.99
219901_at	FGD6	0.99	2.98
211518_s_at	BMP4	1.03	2.95
202942_at	ETFB	1.73	2.91
213034_at	KIAA0999	0.88	2.84
201823_s_at	RNF14	1.31	2.81
209553_at	VPS8	0.92	2.79
1598_g_at	GAS6	1.41	2.78
207995_s_at	CLEC4M	1.02	2.78
210481_s_at	CLEC4M	1.01	2.78
218951_s_at	PLCXD1	1.36	2.78
218705_s_at	SNX24	1.71	2.71
210001_s_at	SOCS1	1.73	2.7
201918_at	SLC25A36	1.32	2.68
222173_s_at	TBC1D2	0.93	2.67
203710_at	ITPR1	1.75	2.66
219681_s_at	RAB11FIP1	0.99	2.61
202808_at	C10orf26	0.63	2.6
219229_at	SLCO3A1	1.48	2.6
204774_at	EVI2A	1.21	2.58
204895_x_at	MUC4	1.21	2.58
210612_s_at	SYNJ2	1.99	2.58
212838_at	DNMBP	1.05	2.58
219582_at	OGFRL1	1.92	2.55
49111_at	N80935	1	2.54
203795_s_at	BCL7A	1.63	2.53
207270_x_at	CD300C	1.86	2.52
207935_s_at	KRT13	1.89	2.49
207373_at	HOXD10	1.79	2.45
201824_at	RNF14	1.14	2.42
217143_s_at	TRD@	1	2.41
206816_s_at	SPAG8	1.5	2.4
220698_at	MGC4294	0.68	2.38
218510_x_at	FAM134B	1.04	2.37
201602_s_at	PPP1R12A	1.01	2.36
201844_s_at	RYBP	1.79	2.35
218303_x_at	KRCC1	1.89	2.35
204287_at	SYNGR1	1.87	2.34
213435_at	SATB2	1.63	2.34
201510_at	ELF3	1.9	2.33
212875_s_at	C21orf25	1.54	2.33
203320_at	SH2B3	1.91	2.32
206324_s_at	DAPK2	1	2.31
214571_at	FGF3	1.32	2.31
204789_at	FMNL1	1.53	2.3
215688_at	RASGRF1	1.46	2.3
217109_at	MUC4	1.92	2.29
203026_at	ZBTB5	1.61	2.28
216210_x_at	TRIOBP	1.74	2.28
218676_s_at	PCTP	1.02	2.27
204156_at	KIAA0999	1	2.25
218959_at	HOXC10	1.87	2.25
220779_at	PADI3	1.06	2.25
209987_s_at	ASCL1	1.18	2.24
213317_at	CLIC5	1.08	2.23
215081_at	KIAA1024	1.04	2.22
202936_s_at	SOX9	0.76	2.21
212208_at	MED13L	1.11	2.21
201846_s_at	RYBP	1.56	2.2
209892_at	FUT4	1.13	2.2
212256_at	GALNT10	1.4	2.2
212774_at	ZNF238	1.89	2.19
202177_at	GAS6	1.2	2.17
210831_s_at	PTGER3	1.27	2.15
211386_at	MGC12488	1.83	2.14
220001_at	PADI4	1.41	2.14
204040_at	RNF144A	1.96	2.13
208615_s_at	PTP4A2	1.3	2.13
209324_s_at	RGS16	0.6	2.13
210170_at	PDLIM3	1	2.13
210690_at	KLRC4	1.18	2.12
200677_at	PTTG1IP	1.93	2.11
202709_at	FMOD	1	2.11
212614_at	ARID5B	1.22	2.11
211679_x_at	GABBR2	1.86	2.1
218344_s_at	RCOR3	1.96	2.1
203883_s_at	RAB11FIP2	1.34	2.09
218795_at	ACP6	1.6	2.08
202812_at	GAA	1.85	2.07
213931_at	ID2	1.34	2.07
204336_s_at	RGS19	1.95	2.06
205192_at	MAP3K14	1	2.06
214175_x_at	PDLIM4	1.29	2.06
202620_s_at	PLOD2	1.31	2.04
215118_s_at	IGHA1	1.04	2.04
219397_at	COQ10B	1.34	2.04
220167_s_at	TP53TG3	1.14	2.04
202795_x_at	TRIOBP	1.72	2.03
203231_s_at	ATXN1	0.86	2.03
210276_s_at	TRIOBP	1.6	2.03
205069_s_at	ARHGAP26	1.18	2.01
214873_at	LRP5L	1.28	2
213923_at	RAP2B	0.65	0.5
203313_s_at	TGIF1	0.63	0.49
204175_at	ZNF593	0.95	0.49
206645_s_at	NR0B1	1.06	0.49
206864_s_at	HRK	0.95	0.49
209651_at	TGFB1I1	0.61	0.49
210347_s_at	BCL11A	0.66	0.49
213029_at	NFIB	0.55	0.49
218424_s_at	STEAP3	0.91	0.49
218493_at	C16orf33	1.02	0.49
218898_at	FAM57A	0.83	0.49
219878_s_at	KLF13	1.04	0.49
210764_s_at	CYR61	2.15	0.48
216212_s_at	DKC1	0.86	0.48
218231_at	NAGK	0.76	0.48
221123_x_at	ZNF395	2.03	0.48
201324_at	EMP1	0.51	0.47
203647_s_at	FDX1	0.89	0.47
205304_s_at	KCNJ8	0.9	0.47
209738_x_at	PSG6	1.02	0.47
209981_at	CSDC2	1.03	0.47
213113_s_at	SLC43A3	0.93	0.47
213189_at	MINA	0.88	0.47
50314_i_at	C20orf27	0.97	0.47
200795_at	SPARCL1	1	0.46
201701_s_at	PGRMC2	0.72	0.46
202672_s_at	ATF3	1.1	0.46
205990_s_at	WNT5A	0.91	0.46
208961_s_at	KLF6	0.85	0.46
209357_at	CITED2	0.7	0.46
213227_at	PGRMC2	0.68	0.46
203222_s_at	TLE1	0.72	0.45
207980_s_at	CITED2	0.69	0.45
41037_at	TEAD4	0.75	0.45
205945_at	IL6R	0.83	0.44
215498_s_at	MAP2K3	0.58	0.44
219534_x_at	CDKN1C	0.84	0.44
220289_s_at	AIM1L	0.71	0.44
202431_s_at	MYC	1.73	0.43
210587_at	INHBE	0.76	0.43
213797_at	RSAD2	0.52	0.43
203889_at	SCG5	0.51	0.42
206300_s_at	PTHLH	0.79	0.42
206574_s_at	PTP4A3	0.56	0.42
211275_s_at	GYG1	0.63	0.42
213112_s_at	SQSTM1	0.64	0.42
216615_s_at	HTR3A	1	0.42
221496_s_at	TOB2	1	0.42
205241_at	SCO2	1.06	0.41
213348_at	CDKN1C	1.01	0.41
213554_s_at	CDV3	0.88	0.41
205463_s_at	PDGFA	0.71	0.4
207761_s_at	METTL7A	0.57	0.4
209292_at	ID4	0.81	0.39
218469_at	GREM1	1	0.37
219773_at	NOX4	1.06	0.37
207643_s_at	TNFRSF1A	0.55	0.36
211756_at	PTHLH	0.5	0.36
204802_at	RRAD	1	0.34
204338_s_at	RGS4	1.15	0.33
209815_at	PTCH1	0.52	0.33
208228_s_at	FGFR2	1.2	0.32
218468_s_at	GREM1	1	0.31
203665_at	HMOX1	1.36	0.3
204337_at	RGS4	2.03	0.3
207717_s_at	PKP2	0.55	0.3
200675_at	CD81	1.1	0.29
203638_s_at	FGFR2	1.04	0.26
201162_at	IGFBP7	0.8	0.25
200800_s_at	HSPA1A	0.76	0.24
204339_s_at	RGS4	1	0.24
209291_at	ID4	0.92	0.19
206382_s_at	BDNF	1.36	0.17

## Sheet: E2 ERa and ERb
Probe ID	Gene Symbol	ERa_E2	ERb_E2		SUMMARY
211421_s_at	RET	44.1	2.83
201674_s_at	AKAP1	33.43	25.5
201650_at	KRT19	28.46	20.09
210016_at	MYT1L	19.34	9.66
204508_s_at	CA12	17.4	3.94
218692_at	GOLSYN	16.46	3.82
209990_s_at	GABBR2	16.06	6.27
204379_s_at	FGFR3	15.82	3.11
203963_at	CA12	15.56	3.8
213832_at	AA530995	14.89	3.78
214164_x_at	CA12	14.87	3.67
215867_x_at	CA12	14.71	3.57
209569_x_at	D4S234E	14.58	2.36
221065_s_at	CHST8	14.17	3.48
219255_x_at	IL17RB	13.95	11.72
212552_at	HPCAL1	13.84	3.23
213371_at	LDB3	13.79	6.42
210735_s_at	CA12	13.5	2.57
218307_at	RSAD1	13.49	3.9
205625_s_at	CALB1	12.46	2.65
209735_at	ABCG2	12.21	2.27
204343_at	ABCA3	11.61	7.56
201349_at	SLC9A3R1	11.37	5.32
219563_at	C14orf139	11.17	16.43
201150_s_at	TIMP3	10.24	7.38
222253_s_at	DKFZP434P211	10.1	12.21
220331_at	CYP46A1	9.71	3.26
203548_s_at	LPL	9.54	2.44
203549_s_at	LPL	9.35	2.47
201675_at	AKAP1	9.31	6.04
211168_s_at	UPF1	9.23	5.86
212442_s_at	LASS6	8.83	3.16
35147_at	MCF2L	8.42	9.82
213478_at	KIAA1026	8.18	3.96
204319_s_at	RGS10	8.12	3.55
200697_at	HK1	7.97	2.04
210367_s_at	PTGES	7.92	2.23
33304_at	ISG20	7.79	3.01
204036_at	EDG2	7.36	11.9
204698_at	ISG20	7.26	2.87
209082_s_at	COL18A1	7.1	11.08
203006_at	INPP5A	6.95	3.39
205862_at	GREB1	6.84	3.55
205380_at	PDZK1	6.76	8.39
212935_at	MCF2L	6.59	5.9
219369_s_at	OTUB2	6.32	4.31
209570_s_at	D4S234E	6.31	3.5
204225_at	HDAC4	6.28	7.43
205016_at	TGFA	6.23	2.67
204310_s_at	NPR2	6.07	3.67
218862_at	ASB13	6.05	7.25
206569_at	IL24	6.03	4.65
211596_s_at	LRIG1	5.88	4.62
208438_s_at	FGR	5.85	5.01
217767_at	C3	5.7	4.67
204857_at	MAD1L1	5.69	3.43
209591_s_at	BMP7	5.61	2.68
37117_at	ARHGAP8	5.61	4.88
214066_x_at	NPR2	5.52	4.59
35666_at	SEMA3F	5.51	3.21
221790_s_at	LDLRAP1	5.43	2.94
216887_s_at	LDB3	5.34	2.94
206819_at	DKFZP434P211	5.33	6.91
204396_s_at	GRK5	5.32	2.52
209081_s_at	COL18A1	5.16	6.41
215014_at	AL512727	5.15	2.9
221675_s_at	CHPT1	5.14	2.61
221667_s_at	HSPB8	5.09	2.4
220184_at	NANOG	5.05	2.24
209568_s_at	RGL1	4.95	4.38
210625_s_at	AKAP1	4.91	4.74
209107_x_at	NCOA1	4.8	4.7
212665_at	TIPARP	4.79	3.4
202009_at	TWF2	4.76	2.31
211675_s_at	MDFIC	4.72	2.34
200895_s_at	FKBP4	4.66	2.67
209627_s_at	OSBPL3	4.65	2.09
208502_s_at	PITX1	4.57	5.12
205462_s_at	HPCAL1	4.55	2.01
202387_at	BAG1	4.54	2.03
201148_s_at	TIMP3	4.53	2.46
213135_at	TIAM1	4.42	2.12
205980_s_at	PRR5	4.32	4.62
207181_s_at	CASP7	4.28	3.26
213933_at	PTGER3	4.23	5.86
206224_at	CST1	4.17	6.59
213381_at	C10orf72	4.16	2.47
212912_at	RPS6KA2	4.13	3.89
204948_s_at	FST	4.11	3.77
204798_at	MYB	4.07	2.52
208291_s_at	TH	4.04	2.34
219155_at	PITPNC1	4.03	2.13
207345_at	FST	3.98	5
217623_at	MLCK	3.97	5.24
203058_s_at	PAPSS2	3.95	3.26
202898_at	SDC3	3.93	2.08
205490_x_at	GJB3	3.91	3.57
204428_s_at	LCAT	3.86	2.87
203060_s_at	PAPSS2	3.85	2.76
201147_s_at	TIMP3	3.76	3.52
212496_s_at	JMJD2B	3.75	3.08
215356_at	ECAT8	3.74	2.55
210249_s_at	NCOA1	3.69	3.76
201724_s_at	GALNT1	3.65	2.06
214000_s_at	RGS10	3.65	2.52
218885_s_at	GALNT12	3.65	3.72
212446_s_at	LASS6	3.62	2.07
216323_x_at	TUBA3D	3.6	6.2
206284_x_at	CLTB	3.59	2.03
207616_s_at	TANK	3.57	3.59
222154_s_at	LOC26010	3.54	2.91
213725_x_at	XYLT1	3.53	2.04
211984_at	CALM1	3.52	2.24
221291_at	ULBP2	3.49	2.76
212535_at	LYSMD4	3.48	2.16
201565_s_at	ID2	3.47	2.02
212306_at	CLASP2	3.42	2.42
209587_at	PITX1	3.41	4.26
209730_at	SEMA3F	3.38	2.01
204546_at	KIAA0513	3.36	3.91
209076_s_at	WDR45L	3.35	2.74
205068_s_at	ARHGAP26	3.27	2.16
210511_s_at	INHBA	3.24	2.09
210827_s_at	ELF3	3.2	2.41
218804_at	TMEM16A	3.2	3.56
204224_s_at	GCH1	3.16	2.07
219700_at	PLXDC1	3.11	3.69
200911_s_at	TACC1	3.1	2.37
212915_at	PDZRN3	3.1	2.22
204073_s_at	C11orf9	3.04	2
201883_s_at	B4GALT1	3.03	2.38
204037_at	EDG2	3.03	4.92
209621_s_at	PDLIM3	3.03	2.09
221971_x_at	CTGLF4	3.01	2.2
213975_s_at	LYZ	2.96	3.3
222101_s_at	DCHS1	2.96	2.71
201791_s_at	DHCR7	2.95	2.49
218330_s_at	NAV2	2.9	2.57
204664_at	ALPP	2.87	2.12
210652_s_at	C1orf34	2.84	2.7
213308_at	SHANK2	2.83	2.39
211471_s_at	RAB36	2.81	4.54
203305_at	F13A1	2.79	12.72
206994_at	CST4	2.76	6.14
213693_s_at	MUC1	2.75	4.03
211043_s_at	CLTB	2.73	2.12
206100_at	CPM	2.7	2.48
212701_at	TLN2	2.7	5.47
201723_s_at	GALNT1	2.69	2.22
211985_s_at	CALM1	2.69	2.39
221064_s_at	C16orf28	2.66	2.45
203713_s_at	LLGL2	2.59	6.11
219468_s_at	CUEDC1	2.57	3.63
209105_at	NCOA1	2.56	2.65
212309_at	CLASP2	2.55	2.08
205172_x_at	CLTB	2.54	2.12
212828_at	SYNJ2	2.51	2.31
215617_at	AU145711	2.5	3.73
205399_at	DCLK1	2.49	2.15
202071_at	SDC4	2.46	2.67
219728_at	MYOT	2.45	2.4
36711_at	MAFF	2.44	2.73
202112_at	VWF	2.42	3.03
209590_at	BMP7	2.41	3.59
212124_at	ZMIZ1	2.37	2.33
216481_at	GRIP2	2.37	4.3
204906_at	RPS6KA2	2.36	2.02
204440_at	CD83	2.35	4.98
207556_s_at	DGKZ	2.34	2.55
203585_at	ZNF185	2.31	2.09
204928_s_at	SLC10A3	2.3	3.12
201502_s_at	NFKBIA	2.26	2.03
214769_at	AF052117	2.25	2.03
212180_at	CRKL	2.18	3.67
217022_s_at	IGHA1	2.16	4.56
204720_s_at	DNAJC6	2.15	2.21
210659_at	CMKLR1	2.15	2.16
213001_at	ANGPTL2	2.15	3.76
219233_s_at	GSDML	2.14	2.94
202289_s_at	TACC2	2.13	2.3
210609_s_at	TP53I3	2.09	2.31
220492_s_at	OTOF	2.09	3.12
208370_s_at	RCAN1	2.06	2.03
209106_at	NCOA1	2.06	2.56
208712_at	CCND1	2.05	2.11
219028_at	HIPK2	2.05	2.2
217423_at	AL049307	2.04	2.96
211382_s_at	TACC2	2.03	2.14
209988_s_at	ASCL1	2.02	4.02
213004_at	ANGPTL2	2.02	2.87
201471_s_at	SQSTM1	0.5	0.41
200906_s_at	PALLD	0.49	0.42
213033_s_at	NFIB	0.49	0.42
40472_at	AGPAT7	0.49	0.49
200760_s_at	ARL6IP5	0.48	0.28
218826_at	SLC35F2	0.47	0.49
206245_s_at	IVNS1ABP	0.45	0.48
211965_at	ZFP36L1	0.44	0.5
201325_s_at	EMP1	0.43	0.48
203787_at	SSBP2	0.42	0.48
204457_s_at	GAS1	0.42	0.48
202237_at	NNMT	0.41	0.42
215071_s_at	HIST1H2AC	0.41	0.5
218517_at	PHF17	0.41	0.37
220407_s_at	TGFB2	0.41	0.39
204206_at	MNT	0.4	0.45
202238_s_at	NNMT	0.39	0.36
205891_at	ADORA2B	0.39	0.42
218634_at	PHLDA3	0.39	0.39
222108_at	AMIGO2	0.38	0.35
203917_at	CXADR	0.37	0.44
208868_s_at	GABARAPL1	0.37	0.38
202500_at	DNAJB2	0.36	0.46
207826_s_at	ID3	0.35	0.23
211924_s_at	PLAUR	0.35	0.42
202800_at	SLC1A3	0.34	0.37
204501_at	NOV	0.34	0.49
206414_s_at	DDEF2	0.34	0.38
207069_s_at	SMAD6	0.33	0.46
218094_s_at	DBNDD2	0.32	0.37
58780_s_at	FLJ10357	0.31	0.49
212641_at	HIVEP2	0.3	0.41
220326_s_at	FLJ10357	0.28	0.38
221530_s_at	BHLHB3	0.28	0.36
210845_s_at	PLAUR	0.27	0.38
203108_at	GPRC5A	0.26	0.2
209909_s_at	TGFB2	0.26	0.12
208937_s_at	ID1	0.25	0.18
209782_s_at	DBP	0.24	0.33
212444_at	AA156240	0.23	0.17
202241_at	TRIB1	0.22	0.19
208025_s_at	HMGA2	0.22	0.34
219179_at	DACT1	0.22	0.26
203504_s_at	ABCA1	0.21	0.48
204567_s_at	ABCG1	0.21	0.33
202887_s_at	DDIT4	0.15	0.18

## Sheet: ERB-041 ERa Specific
Probe ID	Gene Symbol	ERa_ERB-041	ERb_ERB-041		SUMMARY
209325_s_at	RGS16	0.42	1.17
211668_s_at	PLAU	0.41	1

## Sheet: ERB-041 ERb Specific
Probe ID	Gene Symbol	ERa_ERB-041	ERb_ERB-041		SUMMARY
201674_s_at	AKAP1	0.96	21.97
201650_at	KRT19	1	15.66
219563_at	C14orf139	1.66	11.73
210016_at	MYT1L	0.94	11.48
203305_at	F13A1	0.99	9.55
219255_x_at	IL17RB	1.12	9.32
209082_s_at	COL18A1	1	9.2
204036_at	EDG2	1.04	9.05
203475_at	CYP19A1	1.01	8.75
207925_at	CST5	1	8.56
222253_s_at	DKFZP434P211	1.02	8.08
35147_at	MCF2L	1.21	7.71
208451_s_at	C4A	0.99	7.52
204225_at	HDAC4	0.92	7.14
201150_s_at	TIMP3	0.83	6.97
206224_at	CST1	1.11	6.47
217480_x_at	HLA-C	1.01	6.36
213371_at	LDB3	1.05	6.35
209990_s_at	GABBR2	1.01	6.33
216323_x_at	TUBA3D	0.76	5.91
206994_at	CST4	1.19	5.86
210527_x_at	TUBA3C	0.92	5.86
217623_at	MLCK	1.17	5.63
201675_at	AKAP1	0.96	5.47
218322_s_at	ACSL5	1	5.41
218862_at	ASB13	0.9	5.14
213933_at	PTGER3	1.01	5.04
211168_s_at	UPF1	0.85	5.03
209081_s_at	COL18A1	1.07	5
207345_at	FST	1.1	4.99
201349_at	SLC9A3R1	0.99	4.85
204298_s_at	LOX	0.98	4.79
208438_s_at	FGR	0.96	4.76
205625_s_at	CALB1	0.95	4.56
209568_s_at	RGL1	1.09	4.56
206819_at	DKFZP434P211	0.99	4.55
215446_s_at	LOX	1.07	4.54
212935_at	MCF2L	0.93	4.53
221861_at	AL157484	1	4.53
37117_at	ARHGAP8	1.13	4.53
205380_at	PDZK1	0.95	4.5
203713_s_at	LLGL2	1.52	4.42
204343_at	ABCA3	0.88	4.39
205980_s_at	PRR5	1.05	4.38
208502_s_at	PITX1	0.74	4.3
209107_x_at	NCOA1	0.76	4.18
204948_s_at	FST	0.88	4.17
212701_at	TLN2	1.04	4.14
206569_at	IL24	0.83	4.11
208555_x_at	CST2	1.07	4.11
211471_s_at	RAB36	0.99	4.01
212865_s_at	COL14A1	0.98	4.01
207693_at	CACNB4	0.99	3.88
202600_s_at	NRIP1	1.28	3.86
209570_s_at	D4S234E	1.33	3.86
210625_s_at	AKAP1	0.76	3.8
213832_at	AA530995	1.06	3.8
209590_at	BMP7	1	3.67
215184_at	DAPK2	1	3.66
217767_at	C3	0.74	3.66
204734_at	KRT15	1.01	3.64
202039_at	TIAF1	1	3.63
221291_at	ULBP2	0.96	3.63
209988_s_at	ASCL1	0.92	3.55
212180_at	CRKL	0.96	3.54
218307_at	RSAD1	0.92	3.52
204319_s_at	RGS10	0.91	3.5
219369_s_at	OTUB2	0.76	3.49
201147_s_at	TIMP3	0.85	3.42
204037_at	EDG2	1.33	3.41
203006_at	INPP5A	0.88	3.4
204546_at	KIAA0513	1.04	3.36
205862_at	GREB1	1.1	3.36
210249_s_at	NCOA1	0.94	3.35
213478_at	KIAA1026	0.92	3.31
211596_s_at	LRIG1	0.85	3.3
217022_s_at	IGHA1	0.94	3.3
207181_s_at	CASP7	1.09	3.29
214428_x_at	C4A	0.92	3.28
219799_s_at	DHRS9	1	3.27
204857_at	MAD1L1	0.88	3.25
213693_s_at	MUC1	0.79	3.25
204440_at	CD83	1.26	3.24
210375_at	PTGER3	0.98	3.24
202942_at	ETFB	0.76	3.22
35666_at	SEMA3F	0.96	3.22
212420_at	ELF1	1	3.21
218885_s_at	GALNT12	1.03	3.21
214066_x_at	NPR2	1.06	3.2
218804_at	TMEM16A	1.03	3.19
212665_at	TIPARP	1.05	3.18
219700_at	PLXDC1	1.02	3.15
209587_at	PITX1	0.88	3.14
204928_s_at	SLC10A3	0.78	3.13
205490_x_at	GJB3	0.89	3.11
219147_s_at	C9orf95	0.86	3.08
204379_s_at	FGFR3	0.85	3.06
213001_at	ANGPTL2	1	3.05
201939_at	PLK2	0.83	3.03
212912_at	RPS6KA2	0.97	3.03
213975_s_at	LYZ	1	3.03
213381_at	C10orf72	1	3.02
215617_at	AU145711	0.77	3.02
36711_at	MAFF	0.95	3.01
209076_s_at	WDR45L	1	2.99
207616_s_at	TANK	1.04	2.97
207270_x_at	CD300C	0.96	2.96
211421_s_at	RET	1.22	2.95
221065_s_at	CHST8	1.01	2.94
212552_at	HPCAL1	1.08	2.93
220184_at	NANOG	1.1	2.91
202599_s_at	NRIP1	0.98	2.9
216481_at	GRIP2	1	2.88
203795_s_at	BCL7A	1	2.87
202729_s_at	LTBP1	0.94	2.85
211985_s_at	CALM1	0.96	2.78
204508_s_at	CA12	0.94	2.76
203477_at	COL15A1	1.06	2.75
202619_s_at	PLOD2	0.93	2.73
209569_x_at	D4S234E	1.11	2.71
217423_at	AL049307	1.01	2.71
203710_at	ITPR1	1.06	2.66
203963_at	CA12	0.8	2.65
204774_at	EVI2A	0.82	2.65
219721_at	NM_018350	1	2.64
43511_s_at	AI201594	1	2.64
205016_at	TGFA	1.02	2.63
205626_s_at	CALB1	0.97	2.63
204698_at	ISG20	0.8	2.62
33304_at	ISG20	0.87	2.62
204310_s_at	NPR2	0.69	2.58
209591_s_at	BMP7	0.85	2.58
214000_s_at	RGS10	0.93	2.58
215014_at	AL512727	1.07	2.57
221748_s_at	TNS1	0.76	2.57
201824_at	RNF14	1.22	2.56
209105_at	NCOA1	1.03	2.56
220331_at	CYP46A1	1.29	2.56
218951_s_at	PLCXD1	0.86	2.54
221675_s_at	CHPT1	1.09	2.54
210001_s_at	SOCS1	0.79	2.53
205960_at	PDK4	1.14	2.52
201723_s_at	GALNT1	0.94	2.51
204895_x_at	MUC4	0.98	2.51
208370_s_at	RCAN1	0.89	2.51
201791_s_at	DHCR7	0.95	2.5
202071_at	SDC4	0.92	2.49
210367_s_at	PTGES	1.06	2.49
210640_s_at	GPER	1	2.49
202112_at	VWF	0.94	2.48
202387_at	BAG1	1.04	2.48
211675_s_at	MDFIC	1.11	2.48
207935_s_at	KRT13	1.08	2.47
216887_s_at	LDB3	1.22	2.46
221667_s_at	HSPB8	0.95	2.45
201510_at	ELF3	1.17	2.44
212442_s_at	LASS6	0.97	2.44
221790_s_at	LDLRAP1	0.86	2.44
201148_s_at	TIMP3	1	2.43
204720_s_at	DNAJC6	1.28	2.43
213308_at	SHANK2	1.29	2.42
219468_s_at	CUEDC1	0.89	2.42
222154_s_at	LOC26010	1.01	2.42
201823_s_at	RNF14	1.1	2.41
218303_x_at	KRCC1	1.08	2.41
218705_s_at	SNX24	0.99	2.41
49111_at	N80935	1	2.4
215867_x_at	CA12	1.13	2.38
203060_s_at	PAPSS2	1.08	2.37
205821_at	KLRK1	1	2.37
212535_at	LYSMD4	1.08	2.37
215111_s_at	TSC22D1	0.88	2.37
213317_at	CLIC5	0.99	2.36
217109_at	MUC4	0.87	2.36
203058_s_at	PAPSS2	0.98	2.35
208328_s_at	MEF2A	1	2.35
211984_at	CALM1	1.02	2.35
211518_s_at	BMP4	0.66	2.34
213006_at	CEBPD	0.87	2.34
214164_x_at	CA12	0.93	2.34
209106_at	NCOA1	1.01	2.32
209735_at	ABCG2	1	2.32
219397_at	COQ10B	1.01	2.31
222173_s_at	TBC1D2	0.96	2.31
207556_s_at	DGKZ	0.93	2.3
209553_at	VPS8	0.82	2.3
212774_at	ZNF238	1.07	2.3
214769_at	AF052117	0.91	2.3
220232_at	SCD5	1	2.3
213004_at	ANGPTL2	0.99	2.28
218692_at	GOLSYN	1.07	2.28
210538_s_at	BIRC3	1.05	2.27
206100_at	CPM	0.99	2.26
219256_s_at	SH3TC1	1	2.25
219901_at	FGD6	1.01	2.25
202620_s_at	PLOD2	0.99	2.23
204396_s_at	GRK5	0.85	2.23
209451_at	TANK	1.32	2.23
210652_s_at	C1orf34	1.03	2.23
212306_at	CLASP2	1.09	2.23
202009_at	TWF2	0.73	2.22
212496_s_at	JMJD2B	0.85	2.22
218274_s_at	ANKZF1	0.94	2.22
208615_s_at	PTP4A2	1.05	2.21
214684_at	MEF2A	1.05	2.19
218330_s_at	NAV2	0.92	2.18
204428_s_at	LCAT	0.93	2.17
202664_at	WIPF1	1.01	2.16
204336_s_at	RGS19	0.95	2.16
219229_at	SLCO3A1	0.85	2.16
212915_at	PDZRN3	0.94	2.15
213533_at	D4S234E	1.21	2.15
219233_s_at	GSDML	0.86	2.15
200895_s_at	FKBP4	0.8	2.14
201565_s_at	ID2	1.02	2.14
200911_s_at	TACC1	1.01	2.13
209892_at	FUT4	1.13	2.12
210679_x_at	BC002629	0.94	2.11
210609_s_at	TP53I3	0.88	2.1
212124_at	ZMIZ1	0.96	2.1
1598_g_at	GAS6	0.82	2.09
210612_s_at	SYNJ2	0.97	2.09
211679_x_at	GABBR2	1.2	2.09
220492_s_at	OTOF	0.99	2.09
204073_s_at	C11orf9	0.94	2.08
204581_at	CD22	1	2.08
209987_s_at	ASCL1	1	2.08
212828_at	SYNJ2	1.01	2.08
203026_at	ZBTB5	1.02	2.07
203973_s_at	CEBPD	0.87	2.07
204040_at	RNF144A	1.07	2.07
218676_s_at	PCTP	0.93	2.07
222101_s_at	DCHS1	0.96	2.07
210659_at	CMKLR1	1.08	2.06
201883_s_at	B4GALT1	0.98	2.05
210481_s_at	CLEC4M	1	2.05
213034_at	KIAA0999	0.92	2.05
221884_at	EVI1	0.83	2.05
205879_x_at	RET	1.7	2.04
210831_s_at	PTGER3	1.04	2.04
217110_s_at	MUC4	1	2.04
201724_s_at	GALNT1	1.06	2.03
205462_s_at	HPCAL1	0.8	2.03
216210_x_at	TRIOBP	1.02	2.03
221064_s_at	C16orf28	0.96	2.03
208078_s_at	ZEB1	0.91	2.02
212446_s_at	LASS6	1.15	2.02
204287_at	SYNGR1	0.98	2.01
210458_s_at	TANK	1.09	2.01
210827_s_at	ELF3	1.04	2.01
220001_at	PADI4	1.05	2.01
205517_at	GATA4	1.14	2
201182_s_at	CHD4	1.15	0.5
203627_at	IGF1R	0.87	0.5
204079_at	TPST2	0.87	0.5
204255_s_at	VDR	1.06	0.5
213189_at	MINA	0.95	0.5
201324_at	EMP1	1	0.49
202759_s_at	PALM2-AKAP2	1	0.49
203221_at	TLE1	0.86	0.49
203313_s_at	TGIF1	0.98	0.49
205990_s_at	WNT5A	1.07	0.49
209760_at	KIAA0922	0.78	0.49
211965_at	ZFP36L1	0.86	0.49
213029_at	NFIB	0.8	0.49
213446_s_at	IQGAP1	1.01	0.49
218424_s_at	STEAP3	0.84	0.49
218697_at	NCKIPSD	1.03	0.49
221581_s_at	LAT2	0.8	0.49
33322_i_at	SFN	0.93	0.49
201811_x_at	SH3BP5	0.91	0.48
202431_s_at	MYC	0.9	0.48
203234_at	UPP1	0.95	0.48
203889_at	SCG5	0.8	0.48
208868_s_at	GABARAPL1	0.81	0.48
208900_s_at	TOP1	1	0.48
209286_at	CDC42EP3	1.01	0.48
211275_s_at	GYG1	1.05	0.48
213227_at	PGRMC2	0.98	0.48
213419_at	APBB2	0.88	0.48
218231_at	NAGK	0.91	0.48
218717_s_at	LEPREL1	0.84	0.48
219878_s_at	KLF13	0.86	0.48
201615_x_at	CALD1	0.95	0.47
203504_s_at	ABCA1	1.02	0.47
205304_s_at	KCNJ8	0.96	0.47
207069_s_at	SMAD6	1.09	0.47
209086_x_at	MCAM	0.7	0.47
209147_s_at	PPAP2A	0.9	0.47
213540_at	HSD17B8	1	0.47
213797_at	RSAD2	1.66	0.47
221096_s_at	TMCO6	1.22	0.47
203222_s_at	TLE1	0.85	0.46
210139_s_at	PMP22	0.81	0.46
211924_s_at	PLAUR	0.89	0.46
212642_s_at	HIVEP2	0.85	0.46
33323_r_at	SFN	1.04	0.46
202500_at	DNAJB2	0.81	0.45
204206_at	MNT	1	0.45
204457_s_at	GAS1	1.03	0.45
205945_at	IL6R	0.95	0.45
207980_s_at	CITED2	0.83	0.45
208722_s_at	ANAPC5	0.9	0.45
208818_s_at	COMT	0.87	0.45
208961_s_at	KLF6	0.85	0.45
209651_at	TGFB1I1	1.01	0.45
201701_s_at	PGRMC2	1.03	0.44
204175_at	ZNF593	0.96	0.44
218898_at	FAM57A	0.96	0.44
220014_at	PRR16	0.83	0.44
202672_s_at	ATF3	1.12	0.43
204717_s_at	SLC29A2	0.78	0.43
205463_s_at	PDGFA	0.98	0.43
205891_at	ADORA2B	0.81	0.43
213112_s_at	SQSTM1	0.84	0.43
216615_s_at	HTR3A	1	0.43
200906_s_at	PALLD	0.83	0.42
206300_s_at	PTHLH	0.95	0.42
207761_s_at	METTL7A	0.94	0.42
209357_at	CITED2	0.93	0.42
209695_at	PTP4A3	0.99	0.42
210845_s_at	PLAUR	0.86	0.42
220289_s_at	AIM1L	0.88	0.42
201325_s_at	EMP1	0.86	0.41
201471_s_at	SQSTM1	0.94	0.41
205241_at	SCO2	0.82	0.41
209981_at	CSDC2	0.93	0.41
212641_at	HIVEP2	0.73	0.41
218469_at	GREM1	1	0.41
219534_x_at	CDKN1C	0.85	0.41
221496_s_at	TOB2	1	0.41
40472_at	AGPAT7	0.9	0.41
58780_s_at	FLJ10357	0.96	0.41
202237_at	NNMT	0.87	0.39
204567_s_at	ABCG1	1.11	0.39
206414_s_at	DDEF2	0.79	0.39
219773_at	NOX4	0.87	0.39
209292_at	ID4	0.98	0.38
220407_s_at	TGFB2	0.85	0.38
221123_x_at	ZNF395	1	0.38
202238_s_at	NNMT	0.85	0.37
203665_at	HMOX1	0.8	0.37
209815_at	PTCH1	0.96	0.37
213746_s_at	FLNA	0.72	0.37
218094_s_at	DBNDD2	0.92	0.37
220326_s_at	FLJ10357	0.84	0.37
208025_s_at	HMGA2	0.87	0.36
218634_at	PHLDA3	0.72	0.36
202800_at	SLC1A3	0.73	0.35
213348_at	CDKN1C	0.87	0.35
208228_s_at	FGFR2	0.9	0.34
211756_at	PTHLH	1.01	0.34
222108_at	AMIGO2	0.93	0.34
204802_at	RRAD	1.04	0.33
206574_s_at	PTP4A3	0.99	0.33
209782_s_at	DBP	0.83	0.33
210587_at	INHBE	1.01	0.33
200800_s_at	HSPA1A	0.73	0.32
207643_s_at	TNFRSF1A	0.84	0.32
207717_s_at	PKP2	1.04	0.31
218517_at	PHF17	0.97	0.31
221530_s_at	BHLHB3	0.91	0.31
201162_at	IGFBP7	0.9	0.3
204338_s_at	RGS4	1.09	0.3
218468_s_at	GREM1	1	0.3
204337_at	RGS4	1.03	0.28
219179_at	DACT1	0.85	0.27
203638_s_at	FGFR2	0.86	0.24
207826_s_at	ID3	0.74	0.23
209291_at	ID4	0.98	0.23
200675_at	CD81	0.87	0.22
204339_s_at	RGS4	1	0.21
206382_s_at	BDNF	0.84	0.2
212444_at	AA156240	0.91	0.2
202241_at	TRIB1	0.74	0.19
208937_s_at	ID1	0.86	0.18
203108_at	GPRC5A	0.77	0.16
209909_s_at	TGFB2	0.81	0.13
202887_s_at	DDIT4	0.85	0.09

## Sheet: ERB-041 ERa and ERb
							SUMMARY
No genes commonly regulated by ERB-041 in both ERa and ERb cells.

[truncated: 9 more sheets: LIQ ERa Specific, LIQ ERb Specific, LIQ ERa and ERb, MF101 ERa Specific, MF101 ERb Specific, MF101 ERa and ERb, NYA ERa Specific, NYA ERb Specific, NYA ERa and ERb]
