# Supplementary material for: Drug and Cell Type-Specific Regulation of Genes with Different Classes of Estrogen Receptor β-Selective Agonists
Source: PLoS One. 2009 Jul 17;4(7):e6271. doi: 10.1371/journal.pone.0006271 (PMC2707612; doi:10.1371/journal.pone.0006271)
Supplement: Table S3 — Genes regulated by MF101 and liquiritigenin in HeLa, Caco-2 or Ishikawa cells infected with an adenovirus that expresses ERβ. (0.08 MB XLS) [file pone.0006271.s008.xls]

## Sheet: Summary
Summary of genes regulated by LIQ or MF101 in four Erb transfected cell lines
LIQ						MF101
	HeLa	Caco-2	Ishi				HeLa	Caco-2	Ishi
Up-regulated	56	25	66			Up-regulated	68	72	90
Down-regulated	23	12	58			Down-regulated	350	46	53
Total	79	37	124			Total	418	118	143
Number of genes up-regulated or down-regulated by LIQ or MF101 in ERb transfected HeLa, Caco-2, MCF-7 and Ishi cells
Threshold for selecting genes: fold change >= 1.5 and multiple-testing adjusted pvalue <= 0.05 in each comparison
Numbers are the probe counts.

## Sheet: HeLa LIQ
Probe ID	Gene Symbol	HeLa_LIQ		SUMMARY
6760255	CYP1B1	3.59
2640685	VASN	3.28
2650255	ADAMTSL5	2.6
3370653	LOXL4	2.34
380400	PDK4	2.25
2450056	TGM2	2.25
4890487	EDN1	2.19
1470176	TUBB2B	2.08
4220546	PTPRE	2.05
4900541	CYP1A1	2.04
830131	GOLSYN	1.98
3870615	STC2	1.96
5290215	HSPB8	1.92
3990736	RARA	1.92
3840170	DHRS3	1.91
2060170	ABCB1	1.9
7380368	CABLES2	1.87
4150474	KRT13	1.82
2690348	TFAP2C	1.82
3710184	OTOF	1.81
2320524	ULK1	1.8
2810270	GADD45B	1.79
2710367	DKFZp451A211	1.78
6220291	ULK1	1.74
7650441	FHL2	1.73
5720681	TIPARP	1.73
6520167	BIRC3	1.72
5720075	FLJ45248	1.67
3140066	CDKN1A	1.65
6420079	PRAGMIN	1.65
1230022	FAM134B	1.63
4560561	TUBA3E	1.63
1090167	INHBB	1.62
2650553	SIN3B	1.62
270059	SPIRE2	1.62
3360082	PTPRE	1.61
7560670	HS.386485	1.59
1070328	HS.582415	1.59
1230632	TNFRSF1B	1.59
5860253	NRIP1	1.58
5890181	ABLIM3	1.57
2630609	ANGPTL4	1.57
670201	HSPA2	1.57
5390504	BIRC3	1.56
4390095	GATS	1.56
4210056	TNFAIP2	1.55
5560446	GPR56	1.54
5560671	PCBP3	1.53
2340341	RNF150	1.53
6250162	CARD10	1.52
6560465	CXXC5	1.52
2630577	G0S2	1.52
4570400	SEMA3B	1.52
3990594	HS.564543	1.51
4730040	TMEM2	1.51
4250402	DYNLT3	1.5
7380544	CXCL10	0.66
4060494	HIAT1	0.66
1340327	NFKBIZ	0.66
1440408	PPM1K	0.66
1260301	ZNF467	0.65
6420386	EFNA1	0.64
770364	RTP4	0.64
2450669	GRB10	0.63
6220673	IFIT1	0.63
7150196	OASL	0.63
3800209	LOC652233	0.61
3190241	C9orf152	0.59
6620711	RSAD2	0.58
4860128	SRPK2	0.58
5290537	KLF2	0.55
2690452	IFIT3	0.54
3290471	FZD4	0.53
3440500	IL6	0.53
1780632	IFIT1	0.52
430021	IFIT3	0.52
3830041	IFIT3	0.48
7320022	NR4A2	0.48
630450	IFIT2	0.42

## Sheet: HeLa MF101
Probe ID	Gene Symbol	HeLa_MF101		SUMMARY
6760255	CYP1B1	4.12
4900541	CYP1A1	2.87
2640685	VASN	2.82
5720681	TIPARP	2.2
2650255	ADAMTSL5	2.12
3870615	STC2	2
2450056	TGM2	1.98
4220546	PTPRE	1.95
4890487	EDN1	1.92
3990736	RARA	1.92
3840170	DHRS3	1.9
2810270	GADD45B	1.85
1850564	LOC441763	1.84
830131	GOLSYN	1.78
7380368	CABLES2	1.77
6450747	LOC727977	1.76
2060170	ABCB1	1.75
3140066	CDKN1A	1.73
5720075	FLJ45248	1.73
2630768	PGBD3	1.71
5390504	BIRC3	1.69
4560164	LOC100008589	1.69
4150474	KRT13	1.67
1470176	TUBB2B	1.67
5290215	HSPB8	1.66
3780382	LHX4	1.66
6220291	ULK1	1.66
7650441	FHL2	1.65
2650088	TRIM16	1.65
4850484	CCDC71	1.63
4210056	TNFAIP2	1.63
3370653	LOXL4	1.61
2690348	TFAP2C	1.61
1230022	FAM134B	1.6
5550187	IGFBP4	1.6
6280091	SLC45A3	1.6
7050372	TXNRD1	1.6
6420079	PRAGMIN	1.59
1440326	IER3	1.59
4150044	MFHAS1	1.59
290703	PLAC2	1.59
5690471	SLC7A5P1	1.58
4250048	LOC342897	1.58
2600747	SLC7A5	1.58
3360082	PTPRE	1.57
4560561	TUBA3E	1.57
2320524	ULK1	1.56
6580403	IL24	1.55
4180184	C9orf125	1.54
2710367	DKFZp451A211	1.54
1230632	TNFRSF1B	1.54
1400079	AHRR	1.53
7050072	AP1S1	1.53
2630487	BICC1	1.53
2630577	G0S2	1.53
5560128	PPP1R13L	1.53
270059	SPIRE2	1.53
3830504	TBXA2R	1.53
160403	ELMO2	1.52
3710035	HMOX1	1.52
5810576	HS.410743	1.52
6580491	PAPSS2	1.52
540128	SLCO2A1	1.52
730386	HS.564850	1.51
6580471	LOC646982	1.51
7320259	LOC652388	1.51
4040725	METT10D	1.51
670408	FOXE1	1.5
3440392	RBM47	0.67
6900026	FLJ30092	0.67
6270398	IL1RAP	0.67
4490338	MGC12760	0.67
7000112	PPP2R5C	0.67
2810491	SMAD5	0.67
6100274	SNORD25	0.67
4280639	ZNF714	0.67
5900451	C1orf63	0.66
6060468	FAM29A	0.66
7050471	GCUD2	0.66
50553	FUT2	0.66
6130468	GPER	0.66
5860270	HS.538108	0.66
150228	IER3IP1	0.66
4290324	ING3	0.66
7380594	KIAA0564	0.66
4570561	KIAA1618	0.66
2760411	KLHL7	0.66
6180161	ISCA1L	0.66
2490477	LOC402251	0.66
1690162	LOC642115	0.66
6650037	LOC642250	0.66
4760369	LOC643554	0.66
4210551	LOC653232	0.66
5290095	MAP3K7IP2	0.66
3520682	MOBKL1A	0.66
2850020	MST1	0.66
7050360	NCF2	0.66
2900162	NXT2	0.66
2490575	RBM33	0.66
3120240	SPANXD	0.66
5960717	STAT2	0.66
380731	TUBA4A	0.66
5220053	YWHAG	0.66
20019	ZBTB11	0.66
6130040	ZC3HAV1	0.66
380307	ACTR3	0.65
6560403	ANKRD36	0.65
7040753	C12orf23	0.65
610437	EFCAB2	0.65
1500647	EVI5	0.65
2320575	GALNT10	0.65
1410326	GLRX2	0.65
1230433	LOC285407	0.65
5290064	LOC388122	0.65
840450	RP11-11C5.2	0.65
2750113	LOC642989	0.65
6350372	LOC643287	0.65
2600187	LOC644969	0.65
7200202	NUDT7	0.65
3060504	LYSMD3	0.65
6760095	ODF2L	0.65
5690500	RGS2	0.65
4290598	TRMT11	0.65
3180086	ZNF600	0.65
4210747	AMY2A	0.64
4490209	C13orf7	0.64
130056	C21orf70	0.64
1230240	C7orf28B	0.64
3850524	CEP27	0.64
6960520	CETN3	0.64
3180747	CLIC4	0.64
5890368	CLTC	0.64
6660468	CSTF3	0.64
3180332	CTNNB1	0.64
6130576	CXCL1	0.64
1170408	CYP51A1	0.64
6130075	ETAA1	0.64
2600296	GKAP1	0.64
6980537	HS.291319	0.64
6400441	HS.564314	0.64
1780753	HS.574704	0.64
4230603	LOC644563	0.64
3850615	LOC645304	0.64
4210608	LOC645450	0.64
3800274	LOC646897	0.64
4760184	LOC654085	0.64
2710711	NSUN5C	0.64
1440408	PPM1K	0.64
1440372	PRPS1L1	0.64
1940609	RPS26P10	0.64
2710064	UBA2	0.64
940725	SYAP1	0.64
4290209	TRIM52	0.64
1340491	YRDC	0.64
5570437	ERP29	0.63
2850739	C2orf15	0.63
1770390	DIDO1	0.63
5890128	ERGIC1	0.63
1400008	FAM122B	0.63
4850735	FLJ34047	0.63
70019	GAGE12G	0.63
6940220	HS.562070	0.63
6520136	IDS	0.63
7330377	KPNA2	0.63
1400402	LOC388279	0.63
2350719	LOC388344	0.63
6660333	LOC440704	0.63
4120458	LOC643550	0.63
4120612	FAM27E3	0.63
1240762	NOL5A	0.63
1340474	PBLD	0.63
5420681	SAR1A	0.63
1510220	ZC3HAV1	0.63
2070471	ZNF486	0.63
5490564	BCLAF1	0.62
6180114	C11orf58	0.62
6520424	C1orf9	0.62
110743	GTF2H2	0.62
2970754	LOC390876	0.62
60068	LOC731432	0.62
6370093	PIP4K2B	0.62
6420674	SDHALP1	0.62
7200463	SLC16A1	0.62
1030152	SLC25A32	0.62
4200541	ZNF786	0.62
4890682	CALD1	0.61
4640048	CITED2	0.61
5700139	RP11-217H1.1	0.61
7000377	FGF14	0.61
2450669	GRB10	0.61
1660068	HOXB5	0.61
6200168	HS.546105	0.61
2360168	HSD17B7P2	0.61
5290537	KLF2	0.61
2350075	LOC284988	0.61
5490121	LOC388122	0.61
1470435	LOC642995	0.61
6400044	LOC645351	0.61
6220220	LOC647074	0.61
20242	LOC648659	0.61
6270082	MCM8	0.61
6270392	MGC16121	0.61
6200112	OGT	0.61
6420356	SFRS12	0.61
3890092	TMEM137	0.61
1690608	ZWILCH	0.61
6400520	ANXA4	0.6
5910131	C15orf51	0.6
6370445	CEP57	0.6
460128	FARSB	0.6
3360762	FBXO4	0.6
5340136	GBP3	0.6
1580592	HS.542993	0.6
1110731	HSD17B7	0.6
6220673	IFIT1	0.6
3890424	RPL32P3	0.6
770577	LOC220433	0.6
160082	LOC645436	0.6
4260673	LOC650128	0.6
4860544	LOC650321	0.6
7100044	LOC653829	0.6
130066	LOC654189	0.6
2710136	MCTS1	0.6
4220209	EIF1AD	0.6
6940379	PTPN2	0.6
3930138	RAB33B	0.6
3830382	RAX2	0.6
5390326	RBM7	0.6
2810661	2008-09-06	0.6
4050497	SMN1	0.6
1470164	SNORD38B	0.6
2760445	SRPK2	0.6
1070181	SUMO2	0.6
7100609	ARHGAP18	0.59
6250035	C7orf38	0.59
1090487	CCDC50	0.59
1570670	CROP	0.59
610010	DCUN1D4	0.59
620468	DNAJB4	0.59
2640315	FNDC3A	0.59
4670424	GAGE7	0.59
2690195	GALNT3	0.59
620328	GOLGA8A	0.59
4040494	HNRNPA2B1	0.59
2600026	LOC285176	0.59
5360300	LOC442609	0.59
2030280	LOC641849	0.59
3120619	LOC643668	0.59
5390497	LOC653115	0.59
6550709	LOC731251	0.59
4010600	RNASEH2B	0.59
70307	RPSA	0.59
4780064	RUNDC2B	0.59
20181	SBDS	0.59
2140386	THEX1	0.59
4780184	TSN	0.59
6940725	AMY1C	0.58
60041	C15orf21	0.58
60091	C1orf63	0.58
2230301	HS.562230	0.58
2690452	IFIT3	0.58
6350433	LOC133874	0.58
50138	LOC440354	0.58
4880546	LOC641992	0.58
1190048	LOC643997	0.58
620324	LOC647673	0.58
6330133	LOC648294	0.58
6860064	LOC653086	0.58
430209	LOC653596	0.58
4040332	LSM6	0.58
7560095	MRPL47	0.58
6620711	RSAD2	0.58
2630543	SCYE1	0.58
770255	SLC25A20	0.58
2190554	UTP11L	0.58
3800170	WDSOF1	0.58
10653	ZNF93	0.58
2710398	ATF1	0.57
3520309	MIRH1	0.57
4610382	C7orf28B	0.57
3190241	C9orf152	0.57
5340037	CSF2RA	0.57
3800471	FLJ11184	0.57
4210414	FTHL11	0.57
3440500	IL6	0.57
5860279	RPL37P6	0.57
7150471	LOC644330	0.57
3930603	LOC646900	0.57
1110670	LOC647908	0.57
4180564	LOC731706	0.57
5130671	NACAP1	0.57
1340327	NFKBIZ	0.57
2060240	NID2	0.57
6450392	MED21	0.57
270301	TDRD1	0.57
4880347	AHSA2	0.56
4150048	CCDC82	0.56
4120452	COPS2	0.56
2940050	CROP	0.56
3930475	ESCO2	0.56
580121	FTHL8	0.56
4230672	GAGE7	0.56
4590608	GNG10	0.56
6220181	HMG1L1	0.56
4250609	LMOD3	0.56
4900577	LOC647100	0.56
6040181	LOC647389	0.56
6100300	LOC648343	0.56
1980521	MCART1	0.56
2850059	PMAIP1	0.56
6960315	TTRAP	0.56
1990056	C11orf73	0.55
6280113	CD164	0.55
4610546	EIF1AX	0.55
270367	HMGN3	0.55
6510753	HS.163752	0.55
7000593	HS.529589	0.55
770500	HS.575034	0.55
3830041	IFIT3	0.55
6200408	LOC400986	0.55
6980168	LOC641704	0.55
6020647	RCADH5	0.55
2510762	LOC644094	0.55
4920474	LOC646913	0.55
5720730	LOC652609	0.55
7040341	PABPC3	0.55
5360603	PTP4A2	0.55
1510176	ROCK1	0.55
6510168	SAA2	0.55
2340403	SPN	0.55
770333	UQCRH	0.55
7320088	USP49	0.55
7040180	CFP	0.54
1780632	IFIT1	0.54
5890184	LOC284230	0.54
5900072	hCG_1749005	0.54
3180482	LOC643882	0.54
2680068	LOC644131	0.54
7510551	LOC644642	0.54
4210364	NDUFA5	0.54
1260228	PLSCR1	0.54
1500253	TXNL1	0.54
4590468	FAM63A	0.53
290414	HS.562875	0.53
6560411	ICA1	0.53
3710500	LOC402677	0.53
110538	LOC642432	0.53
4810609	LOC645001	0.53
160022	LOC645968	0.53
1300524	LOC647436	0.53
1240053	PPIL1	0.53
730129	PTMA	0.53
6400408	ROBO1	0.53
2230392	AFTPH	0.52
2760131	BCAS2	0.52
1580259	LOC389787	0.52
940386	LOC644250	0.52
4880674	LOC649214	0.52
3890053	RGPD3	0.52
4010021	SLC5A8	0.52
4860128	SRPK2	0.52
2450066	TAF9	0.52
3290735	ACAD8	0.51
5860064	hCG_1641229	0.51
1440767	MSH2	0.51
10674	NNT	0.51
2680273	ZFP36L1	0.51
2340674	ZNF14	0.51
5050047	C3orf28	0.5
4760338	CAST	0.5
2260411	DNTTIP2	0.5
5310259	GAGE1	0.5
3940148	HS.553301	0.5
430021	IFIT3	0.5
7330403	KIAA1033	0.5
1580129	GOLGA8C	0.5
3800209	LOC652233	0.5
6290379	CREM	0.49
3290471	FZD4	0.49
4490440	HS.544637	0.49
2350040	FABP5L1	0.49
5690382	METTL7A	0.49
1470091	PTPLAD2	0.49
6040209	RBMS1	0.49
2680754	2008-09-07	0.49
4760767	ZNF223	0.49
4200474	ANXA2P1	0.48
3850463	HS.162734	0.48
5080379	HS.546710	0.48
7610544	LOC644790	0.48
4760612	LOC648852	0.48
7050162	SHCBP1	0.48
6560307	HS.250648	0.47
2470681	HSPCAL3	0.47
5290070	LOC641848	0.47
4830300	LOC649841	0.47
3710706	LOC653324	0.47
2120110	HEATR5A	0.46
5810594	FABP5L1	0.46
1110524	hCG_1787519	0.46
1580201	EEF1B2	0.45
2600632	FLJ40722	0.45
5360092	KPNA2	0.45
4920014	LOC400986	0.45
7550706	LOC402644	0.45
2060358	LOC644380	0.45
1400626	SFRS11	0.45
5860113	CASP6	0.44
7320022	NR4A2	0.44
1300719	LOC644131	0.43
6560114	LOC729416	0.43
2230367	LOC731809	0.43
3420367	RPL27A	0.43
6590520	CAPZA1	0.41
5810154	SNRPE	0.41
4810440	KLF5	0.4
5720184	LOC641750	0.39
630450	IFIT2	0.37

## Sheet: Caco-2 LIQ
Probe ID	Gene Symbol	Caco-2_LIQ		SUMMARY
4900541	CYP1A1	5.32
1780377	LOC651919	5.01
6760255	CYP1B1	3.61
3460309	LIPT1	2.99
1780528	TAP2	2.31
6250315	FGFBP1	2.29
4560561	TUBA3E	2.2
940309	LOC645485	2.02
940377	HS.528160	1.98
940170	HS.120938	1.82
5290215	HSPB8	1.81
1990706	MT1X	1.75
7100121	TFF1	1.74
3370204	TUBA3C	1.7
5090376	GAD1	1.68
7400162	KIAA1199	1.67
3460131	HS.542405	1.66
5080240	HS.579120	1.64
6520167	BIRC3	1.63
6370736	ITPR1	1.63
5360719	LOC145837	1.63
2710414	MT1F	1.61
4260538	SLC30A2	1.59
1090678	MT1A	1.55
2970494	GAD1	1.54
6550482	HS.208145	0.67
1430594	CPEB1	0.64
6040356	CA7	0.61
6420717	UNCX	0.6
2900594	HS.552919	0.59
7320594	MAP3K4	0.59
7400132	HS.538117	0.58
650356	HS.175048	0.56
6650356	HS.581557	0.55
6650156	HS.31007	0.54
6860594	HS.541186	0.54
7380594	KIAA0564	0.54

## Sheet: Caco-2 MF101
Probe ID	Gene Symbol	Caco-2_MF101		SUMMARY
4900541	CYP1A1	8.13
6760255	CYP1B1	5.81
1780377	LOC651919	4.97
3460309	LIPT1	2.96
4560164	LOC100008589	2.51
6250315	FGFBP1	2.5
1780528	TAP2	2.3
5720681	TIPARP	2.27
1850564	LOC441763	2.19
7400162	KIAA1199	2.17
6370736	ITPR1	2.16
940377	HS.528160	2.02
4560561	TUBA3E	1.92
290048	CTSZ	1.91
6520167	BIRC3	1.85
940528	HS.435155	1.84
4850484	CCDC71	1.83
2060491	HS.543113	1.78
2000026	LOC643031	1.78
160372	YWHAE	1.77
5290215	HSPB8	1.76
5090376	GAD1	1.75
5720719	SOS1	1.75
940309	LOC645485	1.72
5890647	RPS6KA3	1.7
3140053	CDC25A	1.68
160403	ELMO2	1.68
3710053	HS.538881	1.67
6580379	TMEM30A	1.67
6450747	LOC727977	1.65
3870471	SMPD4	1.64
2970494	GAD1	1.64
2690551	LRP5	1.63
60717	NOMO2	1.63
4200167	FN1	1.62
1740040	FOXC1	1.62
7100706	LOC728518	1.62
1780047	HIST1H2BF	1.6
6100168	WDR82P1	1.6
360291	ALDH1A3	1.59
1030113	HS.574758	1.59
2630059	LSM14B	1.59
2630487	BICC1	1.58
5360719	LOC145837	1.58
3120286	PPP3R1	1.58
7100121	TFF1	1.58
2190224	HS.508311	1.57
3830176	HS.525910	1.57
2510376	EDC3	1.56
6550161	IL8	1.56
460053	FAM115A	1.56
50246	LOC652251	1.56
1240253	NCOA7	1.56
3370204	TUBA3C	1.56
2470471	DUSP4	1.55
2680010	EPC1	1.55
5050392	LOC653980	1.55
4120711	IQCD	1.54
5670500	TCEB3CL2	1.54
3130202	TMPO	1.54
6770113	CTBP1	1.53
4900048	LMNB1	1.53
6220450	DHRS9	1.52
3840128	FRYL	1.52
6520639	LOC644063	1.52
60484	LOC644739	1.52
6250497	ROCK1	1.52
5910598	SORL1	1.52
580296	EZH2	1.51
940093	FKBP10	1.51
670201	HSPA2	1.51
6450168	GREM1	1.5
650356	HS.175048	0.67
2690195	GALNT3	0.66
1850379	HS.563845	0.66
4220278	INADL	0.66
1820332	LOC284890	0.66
6380433	LOC647677	0.66
5870148	PIB5PA	0.66
4200541	ZNF786	0.66
2940050	CROP	0.65
3370471	EIF2AK4	0.65
4850735	FLJ34047	0.65
3890424	RPL32P3	0.65
6660333	LOC440704	0.65
1240164	LOC644427	0.65
430209	LOC653596	0.65
6520338	CBWD1	0.64
4590468	FAM63A	0.64
2370066	HS.544898	0.64
4490553	HS.561915	0.64
4830300	LOC649841	0.64
7100044	LOC653829	0.64
1340491	YRDC	0.64
3940148	HS.553301	0.63
240435	HS.581609	0.63
6040181	LOC647389	0.63
4290138	PMS2L1	0.63
4560711	C14orf82	0.62
6650356	HS.581557	0.62
6560411	ICA1	0.62
7560475	PRKAR1B	0.62
3390102	HS.333084	0.61
6370603	LOC653471	0.61
3890092	TMEM137	0.61
7380619	HS.326006	0.6
2900594	HS.552919	0.6
6380746	HS.575698	0.6
110468	LOC440345	0.6
1240379	HS.133085	0.59
4640685	HS.571741	0.59
290414	HS.562875	0.58
6760356	HS.583072	0.58
4250609	LMOD3	0.58
6420717	UNCX	0.58
4760612	LOC648852	0.58
4490440	HS.544637	0.55
2120736	PTP4A2	0.53

## Sheet: Ishi LIQ
Probe ID	Gene Symbol	Ishi_LIQ		SUMMARY
780392	PIM1	3.79
2680255	HSD11B2	2.9
1110382	NRTN	2.27
4290333	TFCP2L1	2.13
2640685	VASN	2.03
6400348	EDAR	2.01
6130239	SGK1	2.01
2940068	ERRFI1	1.88
2630609	ANGPTL4	1.85
7400554	MN1	1.85
5870538	FAM43A	1.82
6450148	IL17RB	1.82
6100131	ARL4D	1.81
1990706	MT1X	1.81
520360	NPAL3	1.74
3460553	RGS10	1.74
4290017	TMEM16A	1.73
6560739	C22orf36	1.72
1690114	NAT8B	1.71
6220736	RGS10	1.68
2340088	CABP2	1.67
7050433	CLIC1	1.67
5810332	HS.580353	1.65
7100767	SMTNL2	1.65
5960452	HS.574017	1.64
4070300	LOC644003	1.64
6940086	GABARAP	1.63
2750674	HS.200267	1.63
630398	HS.538543	1.63
6200070	RTN4R	1.62
630195	TMEM46	1.6
2190703	WNT5A	1.6
1240520	HPS5	1.59
3440161	C6orf25	1.58
5820020	CLEC2L	1.58
7000369	DOK1	1.58
2480524	MGAT3	1.58
380681	HS.576809	1.58
2650524	RP1-21O18.1	1.57
840241	GCNT1	1.57
5820220	HS.133046	1.57
1820500	HS.364872	1.57
4070196	LCE2B	1.57
2120053	OTUB2	1.57
2600408	SLC6A4	1.57
2690050	UXT	1.57
5560446	GPR56	1.56
7510148	C3orf59	1.55
150703	ATF3	1.54
5960753	HS.561633	1.54
4210341	C20orf74	1.53
2810270	GADD45B	1.53
4540279	HS.438979	1.53
630332	RXFP3	1.53
4070253	SPSB1	1.53
5890240	HS.144714	1.52
6250746	HS.562361	1.52
5960593	HS.578395	1.52
2120674	LOC647979	1.52
830082	SLC9A11	1.52
430215	YPEL2	1.52
6380136	FLJ40113	1.51
1300382	HS.551057	1.51
7570465	ASRGL1	1.5
7040653	HS.314458	1.5
4120376	TSPY2	1.5
5090653	B4GALNT4	0.67
3520309	MIRH1	0.67
1710187	HS.545513	0.67
4920671	ADAMTS1	0.66
7210315	FLVCR2	0.66
6400736	CAMP	0.66
5420209	HS.565427	0.66
4610021	ITGB8	0.66
5270181	LOC645183	0.66
6110121	PRICKLE1	0.66
5130379	CLCF1	0.65
4810110	EGR1	0.65
3830386	HS.112050	0.65
2750167	HS.477212	0.65
5050356	HS.563340	0.65
6220768	HS.571613	0.65
1260746	KCNJ2	0.65
1400193	KIAA1754L	0.65
6560743	LOC652271	0.65
4860129	TCF20	0.65
2190273	HS.436134	0.64
6280400	HS.89257	0.64
4670092	ID2	0.64
6560128	LOC647499	0.64
5560762	LOC731091	0.64
5690433	ZFYVE9	0.64
2320594	FRMD4A	0.63
110253	HS.161172	0.63
1340079	MARK2	0.63
2320450	HS.255299	0.62
4250324	HS.401590	0.62
870309	HS.582025	0.62
4920138	PYCRL	0.62
6130754	CXCR4	0.61
5860309	FLRT3	0.61
3520037	HS.537753	0.61
7510091	ZBED2	0.61
1340544	ZNF333	0.61
5220270	ANKRD37	0.6
3840360	HS.538607	0.6
1580435	DCDC2B	0.6
2100053	RELA	0.6
5960682	FGF18	0.59
4150343	SORBS1	0.59
3360139	DLX5	0.58
3830128	FOSL1	0.58
3120400	HS.548025	0.58
6650142	CXCR4	0.57
3060056	HAS3	0.57
1780594	HS.539003	0.57
6350047	HS.89113	0.56
2320129	HS.541869	0.53
3460594	HS.500237	0.5
940356	HS.547870	0.49
3460156	HS.576523	0.48
1010068	PHLDA1	0.48
940594	ZFAT1	0.48
3460356	C22orf39	0.16

## Sheet: Ishi MF101
Probe ID	Gene Symbol	Ishi_MF101		SUMMARY
780392	PIM1	3.87
4900541	CYP1A1	3.26
6400348	EDAR	2.59
6130239	SGK1	2.47
2630609	ANGPTL4	2.32
6760255	CYP1B1	2.31
2680255	HSD11B2	2.3
630195	TMEM46	2.3
1110382	NRTN	2.17
5870538	FAM43A	2.11
2640685	VASN	2.11
2120053	OTUB2	2.07
7510148	C3orf59	1.93
4290333	TFCP2L1	1.93
7400554	MN1	1.92
6100131	ARL4D	1.87
7400220	CCNT2	1.85
2940068	ERRFI1	1.79
2070398	HS.563420	1.79
3520484	RP1-21O18.1	1.78
2810270	GADD45B	1.75
630398	HS.538543	1.72
4070253	SPSB1	1.72
6420079	PRAGMIN	1.7
520575	LOC151234	1.7
1990706	MT1X	1.7
1850152	SOCS1	1.7
5720681	TIPARP	1.69
540646	LOC283713	1.68
7100767	SMTNL2	1.68
2650524	RP1-21O18.1	1.66
2030088	TRIM55	1.66
4390095	GATS	1.65
1230220	LOC441124	1.65
2600747	SLC7A5	1.65
7650441	FHL2	1.64
4900328	G6PC	1.64
2690711	HS.563390	1.64
6200070	RTN4R	1.64
1410328	HS.556866	1.63
7100685	SMOC1	1.63
4290017	TMEM16A	1.63
3850482	HS.525530	1.61
4760368	HS.551167	1.61
380056	HS.562504	1.61
430397	NBPF9	1.61
520360	NPAL3	1.61
7320037	HS.388997	1.6
4810438	HS.544710	1.6
6620674	HTATIP2	1.6
730538	GPR116	1.59
670039	XPO4	1.59
4120601	MAPK4	1.59
5560446	GPR56	1.58
7000050	OR2B3P	1.58
1690114	NAT8B	1.57
1570112	PRLR	1.57
1050639	GAS2L3	1.55
3390112	HS.130664	1.55
1110520	HS.207484	1.55
7320095	HS.54773	1.55
4390735	HS.558953	1.55
6450148	IL17RB	1.55
6400221	MAP3K7IP1	1.55
2480524	MGAT3	1.54
4040397	HS.564822	1.54
6110541	KCNK3	1.54
6220736	RGS10	1.54
2030259	SLC6A10P	1.54
4540367	TBC1D2	1.54
7400224	TCF19	1.54
1110437	DDX39	1.53
3930750	HS.538554	1.53
5490435	TCF7L1	1.53
2190703	WNT5A	1.53
840241	GCNT1	1.52
4810521	HS.159070	1.52
6060398	HS.544181	1.52
5820414	HS.551253	1.52
3940451	IL22RA1	1.52
6250424	ZNF391	1.52
270465	LOC653137	1.52
3190424	MARLIN1	1.52
4290010	HS.292873	1.51
6020424	LOC729264	1.51
3460553	RGS10	1.51
4860431	THSD3	1.51
2360475	CSRP2BP	1.5
4880026	RP1-21O18.1	1.5
2570564	KLF13	1.5
7210315	FLVCR2	0.66
5050403	DBX1	0.66
2760605	HS.397486	0.66
6220709	HS.575709	0.66
6270689	KLHL14	0.66
3450731	LOC642724	0.66
3830440	LOC643811	0.66
4250615	LOC645158	0.66
2370242	SMAD6	0.66
2140192	DKK1	0.65
6270079	HS.208719	0.65
3940494	HS.539664	0.65
3840327	HS.543717	0.65
6560446	HS.552871	0.65
4040762	HS.582999	0.65
3840433	IARS	0.65
6520136	IDS	0.65
2190215	ZDBF2	0.65
3940170	TBC1D3H	0.65
7510487	AQP11	0.64
2190687	HS.439161	0.64
5690414	HS.561762	0.64
4280041	HS.570507	0.64
5490477	HS.573152	0.64
6770504	HS.574312	0.64
2760524	MYLK2	0.64
3450021	FBXL10	0.63
6900441	HS.526891	0.63
1820600	TMEM200A	0.63
1850093	TNFSF10	0.63
990240	TRPM6	0.63
780465	AKT3	0.62
1740301	HS.568740	0.62
4830228	HS.579113	0.62
610450	HS.582853	0.62
4480615	LOH3CR2A	0.62
240332	MDS1	0.62
7400377	SSX2	0.62
4260097	HS.534671	0.61
5420209	HS.565427	0.61
7400193	RAB3D	0.61
2190615	HS.105147	0.6
4670092	ID2	0.6
1780594	HS.539003	0.58
6380554	LOC152573	0.57
2120672	LOC401398	0.57
1260746	KCNJ2	0.53
940594	ZFAT1	0.53
5860309	FLRT3	0.52
3460594	HS.500237	0.49
940356	HS.547870	0.49
3460156	HS.576523	0.48
3460356	C22orf39	0.24
